# Supplementary material for: Latitudinal diversity in circadian and light-sensing genes in an ecologically vital group of marine picoeukaryote algae
Source: ISME J. 2025 Nov 28;19(1):wraf263. doi: 10.1093/ismejo/wraf263 (PMC12704426; doi:10.1093/ismejo/wraf263)
Supplement: Supplementary_tables_Rigonato_et_al_wraf263 [file supplementary_tables_rigonato_et_al_wraf263.xlsx]

## Sheet: S1_Data_Availability
Strain	URL for genome data	references
Bathycoccus prasinos	https://bioinformatics.psb.ugent.be/orcae/overview/Bathy	Moreau, Hervé, et al. "Gene functionalities and genome structure in Bathycoccus prasinos reflect cellular specializations at the base of the green lineage." Genome Biology 13.8 (2012): R74.
Ostreococcus tauri	https://bioinformatics.psb.ugent.be/orcae/overview/OsttaV2	Derelle, Evelyne, et al. "Genome analysis of the smallest free-living eukaryote Ostreococcus tauri unveils many unique features." Proceedings of the National Academy of Sciences 103.31 (2006): 11647-11652.
Ostreococcus sp. RCC809	https://bioinformatics.psb.ugent.be/orcae/overview/Ost809	DOE-JGI
Ostreococcus lucimarinus	https://bioinformatics.psb.ugent.be/orcae/overview/Ostlu	Palenik, Brian, et al. "The tiny eukaryote Ostreococcus provides genomic insights into the paradox of plankton speciation." Proceedings of the National Academy of Sciences 104.18 (2007): 7705-7710.
Ostreococcus mediterraneus	https://bioinformatics.psb.ugent.be/orcae/overview/Ostme	Subirana, Lucie, et al. "Morphology, genome plasticity, and phylogeny in the genus Ostreococcus reveal a cryptic species, O. mediterraneus sp. nov.(Mamiellales, Mamiellophyceae)." Protist 164.5 (2013): 643-659.
Micromonas pusilla	https://bioinformatics.psb.ugent.be/orcae/overview/Mipuc	Worden, Alexandra Z., et al. "Green evolution and dynamic adaptations revealed by genomes of the marine picoeukaryotes Micromonas." Science 324.5924 (2009): 268-272.
Micromonas commoda	https://bioinformatics.psb.ugent.be/orcae/overview/Mipur	van Baren, Marijke J., et al. "Evidence-based green algal genomics reveals marine diversity and ancestral characteristics of land plants." BMC genomics 17.1 (2016): 267.
Metagenomic Data
Shotgun Sequencing of Tara Oceans DNA samples corresponding to size fractions for protist	https://www.ebi.ac.uk/ena/browser/view/PRJEB4352
Shotgun Sequencing of Tara Oceans Polar Circle DNA samples corresponding to size fractions for protist	https://www.ebi.ac.uk/ena/browser/view/PRJEB9691
Metatranscriptomic Data
Metatranscriptome sequencing from samples corresponding to size fractions for protists.	https://www.ebi.ac.uk/ena/browser/view/PRJEB6605
Metatranscriptome sequencing from Tara Oceans Polar Circle samples corresponding to size fractions for protists.	https://www.ebi.ac.uk/ena/browser/view/PRJEB9739
Environmental Metadata
Tara Oceans Environmetal Metada	https://doi.pangaea.de/10.1594/PANGAEA.875576

## Sheet: S2_Gene_list
Pathway	Gene	Domain	B prasinos RCC4222	O. tauri RCC745 (V2)	Ostreococcus sp. RCC809	O lucimarinus CCE901	O mediterraneus	M pusilla CCMP1545	M commoda RCC299
Oscillator
	CCA1	MYB (SANT)	Bathy05g02420	ostta06g02340	Od06g02270	Ol06g02240	Ostme05g02260	Mipuc11g03170	Mipur08g00800
	TOC1a	Receiver - CCT	Bathy17g01510*	ostta13g01820	Od13g01410**	Ol21g01290	Ostme08g02770	Mipuc09g04030
	TOC1b	Receiver - CCT	Bathy06g04380			Ol13g01760
Histidine kinase Photoreceptors
	LOV-HK	LOV-His Kin (KiskA + HATPase) - Receiver	Bathy10g02350	ostta09g02190	Od09g04310	Ol09g02040	Ostme10g01940	Mipuc03g03710	Mipur10g03520*
	Rhod-HK1	Rhodopsin - His Kin (HiskA + HATPase) - Response Regulatory	Bathy06g02910	ostta17g01230	Od16g01400	Ol16g01360	Ostme17g01370	Mipuc13g01040	Mipur12g04890
	Rhod-HK2	Rhodopsin - His Kin (HiskA + HATPase) - Response Regulatory						Mipuc08g00350	Mipur11g05890
	Rhod-HK3	Rhodopsin - HisKA - Response Regulatory						Mipuc07g02760**	Mipur09g03070**
Histidine Phosphorelay
	HPT	Histidine-Phosphotransfer	Bathy01g05570	ostta08g04240	Od12g00240	Ol08g04140	Ostme16g02720	Mipuc05g05540	Mipur08g04230
Response regulators
	REC-DOF	Receiver-DOF	Bathy08g01970	ostta08g01730	Od08g01660	Ol08g01600	Ostme16g00320
	Rec-WD40	Receiver-WD40	Bathy11g03700	ostta10g03410	Od09g00190	Ol10g03450	Ostme12g00180	Mipuc01g07200	Mipur07g01070
	Rec-CAMK	Receiver-Calmodulin kinase	Bathy07g03200	ostta12g01580	Od12g02250	Ol12g01600	Ostme07g01530	Mipuc09g01490	Mipur06g01570
	REC-GARP	Receiver-MYB (GARP)	Bathy15g00870	ostta16g01340	Od01g04240	Ol01g02820	Ostme01g04160	Mipuc13g01800	Mipur10g02520
Cryptochrome
	CRY1	DNA Photolyase - FAD	Bathy03g00300	ostta05g00270	Od05g00310	Ol05g00260	Ostme03g00320	Mipuc09g02830	Mipur10g03110
	CRY DASH	DNA Photolyase - FAD	Bathy14g00970	ostta01g06470	Od01g00210	Ol01g06690	Ostme01g00240	Mipuc13g00600	Mipur10g00130
	CRY3a	CPD photolyase		ostta15g01000		Ol14g01690	Ostme05g00230	Mipuc04g04060	Mipur07g02370
	CRY3b	CPD photolyase				Ol14g01000
	CRY4	CPD photolyase						Mipuc05g02160	Mipur08g04690
Phototropin
	PHOT	LOV-histidine kinase-receiver	Bathy16g02310	ostta16g02540	Od15g00300	Ol15g02410	Ostme15g00300	Mipuc14g03300	Mipur15g00250
Phytochrome
	PHY	PHYTOCHROME						Mipuc06g04430
CONSTANS like
	COL1	Bbox - CCT		ostta04g03620	Od04g01800*	Ol04g03670*	Ostme02g03660		Mipur07g06630
	COL2	Bbox - CCT		ostta09g01510	Od09g05010	Ol09g01380	Ostme10g01280	Mipuc03g02710	Mipur14g01300
	COL3	Bbox - CCT		ostta07g00980*	Od07g01230*	Ol07g00850*	Ostme06g00920	Mipuc12g00160	Mipur04g00160*
	CMF1	CCT	Bathy08g02970
	CMF2	CCT	Bathy10g03140
	CMF3	CCT	Bathy02g04900
*reannotated
**truncated

## Sheet: S3_GeneSequences (nt and aa)
Strain	Gene	CDS_annotated	Genome position	nucleotide sequence	AA seq
B. prasinos	CCA1	Bathy05g02420	430211 -> 427764	ATGATGGAAAACAACGCGACTGCTCAAAACAACAACGCGAACAATACCAACACCTTTCACCCGCAGTTTCCGTTCGTGAATTATAATTTGCACGGACAACCCGTCGTCGTGAACCAAATGAGTCAACAACAACAACAACAACAGTACGCGAACAACGGAAAACCAACGGCAAATGGTCAAAAAAGCGTCCTCGTCGGTGCCACGATGGCACCGTCGGAAGGGCATTTTTTGCCCCAAAATACAAGCGCGAGCGGATACACTCTCGGCGGACAACAACAACCTATTCCAACGCATCACACGGTGAACGGCCAAACGGTGAAAGTACGCAAACCGTACACGATCACGAAACAGCGCGAACGGTGGACGGAACGCGAGCACGACCGGTTCGTGGAGGCGTTA…	MMENNATAQNNNANNTNTFHPQFPFVNYNLHGQPVVVNQMSQQQQQQQYANNGKPTANGQKSVLVGATMAPSEGHFLPQNTSASGYTLGGQQQPIPTHHTVNGQTVKVRKPYTITKQRERWTEREHDRFVEALKLHGRAWRKIEEHIGTKTAVQIRSHAQKFFAKLQKEHQKNLEADQLSDVTRGGGTTEDGATATRDTQTSGEGGLTQTTTENIKDADTAKKISGNNNSKLLIQALMGKKSKSEVTGNTKEEDEAELLSNLAASGDKPATVKRTSSMSTGGKTTASDIPPARPKRKPSHPYPRKQSSLTEIQVRGVLPVGFVNVNNKKKGHSINNSLIDVANVEQHASASAAQALMNATSEMVRNRMIQEMQMQHLLQQQQQQRQNNKNGNNNDTTAN…
O. tauri	CCA1	ostta06g02340	384919 -> 385899	ATGGGAGATCAAGGCGAGGCCCCATCGAGTAATGATACCGGTGATGAGGCCACGGTGACGACGAACGACGCCACGAGCGATCCGACGACGACGGAGGGGAAGGCGGTGAAGACGCGCAAGCCGTACACCATTACGAAGAAGCGCGAGCGATGGTCCGACGAGGAGCACGCGTTGTTCGTAGAGTCGTTAAAAAAGTACGGACGCGCTTGGAAAAGGATTGAGGAGTACATTGGGACGAAGAGTGCGGTGCAAATTCGGTCGCACGCGCAGAAATTTTTCGCCAAGCTACAAAAGGAGCAGATCGTCGCGAGCGGAAGCGAGGGCTCTGGGAGCACGCGAAAGCGTGGAGCGGATCGATCGACGTCGCAGAGCAAGAGAAGCAAGTCTAGCTATGCGACG…	MGDQGEAPSSNDTGDEATVTTNDATSDPTTTEGKAVKTRKPYTITKKRERWSDEEHALFVESLKKYGRAWKRIEEYIGTKSAVQIRSHAQKFFAKLQKEQIVASGSEGSGSTRKRGADRSTSQSKRSKSSYATDINLEIPPARPKKKPAHPYPRKATSQQPSGGSGERDNSGGTGKSSGTAQKWPTEASQEFIASTSSSAAIAAVLSVACDKMQNNLHQELRQGYFGIPTGMQPQQGMFAQPGMFPMNAMMSPFVAMNTVSGAPTPPPMTNPQQFLNYANFFSNYWPQFANAANANAVNVMFQQQQQQQQQQQQQQHKQRAGGETK
Ostreococcus RCC809	CCA1	Od06g02270	371455 -> 370007	ATGAGTGGGTCGCCGAGCGCGCGCGCGCGAAGGAGTGGTGAGGGTCGAGACGTGAAAGAATCAACGGTGGAGGGGACGACGGCGGAGACGGCGGAGACGGCGGAGACGACGGAGACGGGGACGGGGACGGGGACGGAGACGACGGTCGAGGCAGCGGCGGCGGCGCAAGACGCGGCGCCGGTAAAGGTGAGGAAACCGTACACCATCACGAAGAAACGCGAGAAGTGGAGTGAAGAAGAACACGCGTTGTTTGTGGAGTCGTTGAAAAAATATGGACGGGCGTGGAGGAAGATTGAGGCGCACATCGGGACGAAGACGGCGGTGCAGATTCGATCGCACGCGCAAAAGTTTTTTTCCAAGTTGCAAAAGGAACAACACGCGCGAGCGGCGAATGGAAGC…	MSGSPSARARRSGEGRDVKESTVEGTTAETAETAETTETGTGTGTETTVEAAAAAQDAAPVKVRKPYTITKKREKWSEEEHALFVESLKKYGRAWRKIEAHIGTKTAVQIRSHAQKFFSKLQKEQHARAANGSGDGNAQSDGKKRAASASAAGGNKKTKTGLDKRELEIEIPPARPKRKPAHPYPKKATSQQPSRGSGDRNSGGTGKSFQTEQKMVELGDNAEAIANASSSAAVAAVLSVASDKMQNNLQQDIRASYFGISPPPMAGMFPQAGLFPMHNMMNPYLGMANPAAGAQNPPQMSNPQQFVNYINFLTNMWQHNAAVMGTTVNPTGMPPHVPANMPSNATRTQGDAEGAAGEKLGARQEIADGNAAKKGAFTQLGGMDGTNASAIPYIPTAKV…
O. lucimarinus	CCA1	Ol06g02240	374150 -> 372735	ATGAGCGGGTCGGGGTCGAAGACGACGGGTGATGGTGGTGACGCGGGGAACGATGAGAGCGCGCAGCACGATGGAAGAAAGCGGGGTGAGGCGCAGACGGCGATGAGCTACCCGACGACGACGACGACGACGACGACGACGACGACGACGGAGGGCGCGCCGGTGAAGGTGCGCAAGCCGTATACGATTACGAAGAAACGGGAAAAGTGGAGCGATGAGGAGCACGCGTTGTTCGTTGAATCGTTGAAAAAGTACGGGAGGGCGTGGAGGAAGATTGAGGAACACATCGGGACGAAGACGGCGGTCCAGATTCGGTCGCACGCGCAAAAGTTTTTTTCCAAGTTGCAAAAAGAACAAGCCGCGCGAGGTTCGGCGAGCGGAAGCGACGCCCCGGCGGGG…	MSGSGSKTTGDGGDAGNDESAQHDGRKRGEAQTAMSYPTTTTTTTTTTTTEGAPVKVRKPYTITKKREKWSDEEHALFVESLKKYGRAWRKIEEHIGTKTAVQIRSHAQKFFSKLQKEQAARGSASGSDAPAGSQGDSSKRRGARGSTSGSKKSRRSVSPDLNLKIPPARPKKKPDHPYPKKATSQQPSGGSGEGKSTGTAQNMMGSATQAEHIANASSSAAVAAVLSVASDKMQTSLQHDLRAGYFGVPPGAGMFAQPGLFPVQHMMNPYVGMSNPAAGAQNPPQMSNPQQFINYINFLTNMWRQNANAMSAATSTDGAAEPSAPAVNSKRTKGKDSPVDDSKGAGGDSLAASKDLAEANDAKKSAFSSLGGRQIPTAKLANPGPYAMPYGTPEQFGP…
O. mediterraneus	CCA1	Ostme05g02260	385558 -> 383942	ATGGGGGCGTCGCGAGGGCGCGCCGCCAACGGGGAAACGTCGGGGGAGTCACCGTCGGGGGGCGCGAGACGTCGAGTGCGCGGGCACGGGACGTCGCCGGCGGTGCGTGGGCAGGCGAGCGATAGGGCGGTGGTGGATGTGAAGCGTGAGCGCGGTGCGAGCGCGTCGCCGGGGGGTGGTGACGACGATGAGAGGGGCGAGACGGCGCGGGCGCGCGCGGGCGCGAGCGCGCCGGCGCCGGCGTTGAAGGTTCGGAAACCGTATACGATTACGAAGAAACGCGAACGGTGGACGGAGGAGGAGCACGTGTTGTTTTTGGAATCGCTCAAGGCGCATGGACGGGCGTGGCGTAAGATTGAAGAGCATATTGGGACGAAGACGGCGGTGCAGATTCGGTCG…	MGASRGRAANGETSGESPSGGARRRVRGHGTSPAVRGQASDRAVVDVKRERGASASPGGGDDDERGETARARAGASAPAPALKVRKPYTITKKRERWTEEEHVLFLESLKAHGRAWRKIEEHIGTKTAVQIRSHAQKFFSKLQREASKKGDTSGSENAGARAGDVENESKRTSSKMTTSSGGGGGGSVGKFAVDVDIEIPPARPKRKPTHPYPRKATSQPSGSGGTGGSGGSGGTGGSGRSGGSGGSGGADGNNSGGTGKSTQTAQKSVNVEESKEHVAHAASSAAVAAVLSVASDSMQCTLQADMRAGYFGVPQAYPGMMNMPMVNPYLGVANAAPAGIHNQPSSMNNPQQFLNYISMLSNMWGQKAAAALVASARTDQSGQEDTSGKTAAVVVDRRA…
M. pusilla	CCA1	Mipuc11g03170	780,103 -> 778,285, 778,141 -> 777,828	ATGTCGAATCCCCCGCCCGCGTGGCCCGGGTACGCCCAGGCCGCGGCCGCGAGCGGAGGATTCGGACCCGGCGTCGCGCGGATAAAACCTACGCCACCTGTGCAACAGGGCGCTCTTCCCGCGTCGAACGCGGCGCCGTGGGCTCGCGGACAAACGCCCCCGGGCGGCGACGCGACGTCGCGCGGCCTCGGCGCGCTGTCGAACGCGGCGACGAGCAACGCGACGCAGCACGCCGTCGCAAACGTCGGGCACGTCCCCAAGGCGCGGAAGCCGTACACCATAACGAAGCAGCGCGAGCGATGGACGGACGAGGAGCATGAAAGATTTTTAGCCGCGCTGAAGCTGCACGGGCGCGCGTGGAGGAAGATCGAGGAGCACGTCGGGACCAAGTCCGCGGTG…	MSNPPPAWPGYAQAAAASGGFGPGVARIKPTPPVQQGALPASNAAPWARGQTPPGGDATSRGLGALSNAATSNATQHAVANVGHVPKARKPYTITKQRERWTDEEHERFLAALKLHGRAWRKIEEHVGTKSAVQIRSHAQKFFSKLMREAAKSGDASGVASAGVSGSASEHGVSASVIPPARPKRKPAHPYPRKAPEGGDRAKNATTMSGDRRTVSTDGGTRTEVSDGTITGADVNSFAAFGHGAFGHGGFDAAHAAALASSYAQFPAAPAAGPAAGATNAASYFNPYLLPANPTAAMYQMNAALKGATNATTPRAANATTDDAAQAAAMRRFMHAFQGLTGMPAAMTAPAAPPPPAPQPGPPQPGPAAHGGGGAAAAGANPSAATDFFAAMMAAATSN…
M. commoda	CCA1	Mipur08g00800	168393 -> 170399	ATGTCGGGGTCGCAGCCTCCCTGGCCTGGTTTCGGCCAGGTTCCGGGTGGGGTCAATCCGTGGCTCGGATTCGCGCCGGGACTAAACCCCGCGTCGGCCGGAGACGGGGCGTCGTTGGCGGTCGGGAATAATGCCGTGCCCGTACCCGGCGCCGGAGGGCCGCTGTCGGGCGGCGCGTTCGACTTCGCGCTCGATCGTGCGGCGGCACAGCGTGCTCTCGCCGCATCCGCATCCGCGGGCGGCGGCGCGGCGCCATCGTCCAAGGTTCGAAAGCCCTACACCATCACCAAGCAGCGCGAGCGGTGGACCGAGGAGGAGCACGAAGGCTTTCTCGAGGCGCTCAAGCTGCACGGCCGGGCGTGGAAGAAGATAGAGGAGCACATCGGCACGAAGAGCGCG…	MSGSQPPWPGFGQVPGGVNPWLGFAPGLNPASAGDGASLAVGNNAVPVPGAGGPLSGGAFDFALDRAAAQRALAASASAGGGAAPSSKVRKPYTITKQRERWTEEEHEGFLEALKLHGRAWKKIEEHIGTKSAVQIRSHAQKFFSKLQREAQKSGTVDRAGNGDGPSESESTVTVIPPARPKRKPAHPYPRKAPDPGVHPTHSGGIANGAGASMNALKGTFGGVANGGDSNVAAAAAAAFMMAMGNGTAGFGAVDPAAAAAAWPTAASGFPSPLGAPGNLGNAHGGAHGAHAGNPYANALHSQMLALAQVNPAALALLGARPQQTQQQQQQQQQQQAAAAQANAARAQQQFMAALAMIGGGGGGGGAQQQPPRVPPAAAPAAPAARQTPGPAPNIFSAM…
Strain	Gene	CDS_annotated	Genome position	nucleotide sequence	AA seq
B. prasinos	TOC1a	Bathy17g01510*	308479 -> 305990	ATGAGGCGATCGACGCGCGCGCACAGATCTTCCTCTGGAAAAGAAGAGGGAAAAGAAAAGAGGAATCTTGAGTCTCCTTTTCCAATCCGGAAACGGAGTGACGACACGTCGGAGTTTGAGGATGATTTTGTTGAGAAGAAGACTACGACGAAGAAGACGAAGAGGATGGGCGGTCACTCGGTCGCTGCGAACGAAGAAGCAAAGATCAAGACGAGATCATCGAAACAAAAAAAAGAGATCGTCGTCGTTCTCGAACGAGGAGGGACTGAAACAGCGGCGACGACGACGACGACGACGGATGATGGTGACGACGTTTCTCCCCAAAACGAGGAGGAGAAAAAGAAGTCAACGAAAACGACTGAGGAAAAGGAGAAAAAATTACGAATTTTACTGGTCGAG…	MRRSTRAHRSSSGKEEGKEKRNLESPFPIRKRSDDTSEFEDDFVEKKTTTKKTKRMGGHSVAANEEAKIKTRSSKQKKEIVVVLERGGTETAATTTTTTDDGDDVSPQNEEEKKKSTKTTEEKEKKLRILLVEDDIPTSLIITSMLTQAGAIVTNASNGKQALERLRDNNYHEKIDLILTDIMMPEVDGIELCSILSKNPKLKEVPIIVMSVSDHLEATGEVLDESKAHAIGAEGFLQKPLSKDVCRSMVGTHHRLPSNGSSSSSSLLLTTTTRNGDGKNDNNNNNNNNKDSNKDSNNDNNIIIIINSGSEEKGSGGSDDPSTFKLAVKESGGLGVLDEEGTKEMEEMKKSKTADRWTRNQMRDADCGSDEGSGAGGGRESSGNEEEGEEEKKKKEDSS…
B. prasinos	TOC1b	Bathy06g02910	840,376 -> 843,531	ATGCCCTCGACGCGATCATCCCGCGCAGCGATCAAGGACACGACGGACGCGGTGAAACCTACCGATCTTGAAGGAAGAGCCAATGCGAATACTGTAATCGCGGTGGAAAAGAAAGGAAATCATCGCTCGTCGCAACGATCGACGAAAGCGTCGTCGTTGGTGAAAAAAGAGGTGCCGCCGGCGGCAGATATTTTATCAAACGAAGGAAGAGGAAAACAACAACTGATGATGCGCCATCAGTCGCAACAAAAATCAAACTCTGGCTCCAACGAGAACAATAACAACACCCATACGCACACGAATAACGATAACACCGATAACAACAATAACATCAACGACGTGAACGTCAACCGAGAAGGAGGACAAAAGAAGGAAAAGTTATCGGTGATGTTAATCGAA…	MPSTRSSRAAIKDTTDAVKPTDLEGRANANTVIAVEKKGNHRSSQRSTKASSLVKKEVPPAADILSNEGRGKQQLMMRHQSQQKSNSGSNENNNNTHTHTNNDNTDNNNNINDVNVNREGGQKKEKLSVMLIEDDVPTLLEVQSMLLRAGATEVHTASSGKKALEFLDRDSKKDIDLIFADIMMPEVKIDEVKRVLKKNEKLKEVPVIVMSTVAQYDSNNDSGRREGGGSGNGSGNDLVNEYGGSLEMAATTTRSSKRLKTNDNTPQGKTNSNEVLQKPLSFRRVENVVYSHKRLLRSHNSSSSEAEKQQQQQQQQQQQQQQEENDATEVDPAKTLANPNGEVKADGGETKEGSAGGSGGGSGNGSGGSGPTTVKLINNESSEEDLRKKSSDGVNNATG…
O. tauri	TOC1a	ostta13g01820	314694 -> 316436	ATGTCCGACGCGCGAACGCGCTCGCGAGGGACGGTGGACATCGATGGTGAGACATTGAAGCGCGCGGATCGGGGGCGACGGGGGCGTGAAAGCGGGGATCGGCGGAGCGAGACGAACGCGGTGGCGGCGGCGGGAGAGGACGGCGGCGAGCGAGACGCGGACGCGCTGCGAGTCTTGCTCGCCACGGATGACGCGCACACGCGAGGAATGGTGCATAAAATGTTGAGAGAGCTCGGAGTGGAGGTTGTGATGGCGACGAACGGGAAAGAGGTCTTGGAAGTTTTGCGAGGAAGGCCGAAAGGCGTGGCGGCGGCGGCGGAGGACGTTTCGGTGGACATGATTTTGTTGGATGTGCTCATGCCCGCTTTGGACGGCGAGGTCGAGCTCGTGGAGGTGTGC…	MSDARTRSRGTVDIDGETLKRADRGRRGRESGDRRSETNAVAAAGEDGGERDADALRVLLATDDAHTRGMVHKMLRELGVEVVMATNGKEVLEVLRGRPKGVAAAAEDVSVDMILLDVLMPALDGEVELVEVCKSNEALRGVPIVIMSTVDERKACGTRYEHSGAAGFLTKPVNRTELKESLSHTRMLKSHESGSAENDGSGNDPNVGSAKSSLTKLTNGEKAAGGSGDGGSGGGGSGQGQNDSGSDNVRLYNEGNEKSRRREAEAMDRWASREGGSGDCGSGGSGQGTGSGSGSHEGSGSGQRDSNENEKFRGLSVQLIKAHGGATTMLELSLPEHSSEHVVVRRSNSRSAFKGFQTYLKSEKKESSVQMMSLDLTQQQHQSFYEASSMMPPADFARF…
Ostreococcus RCC809	TOC1a	Od13g01410**	248,248 -> 246,533	ATGGCGCGCGGTGGCGCGCGCGATCGTCGCGAAGGGTCGACGGACGAATGGACGATGCGCGGTCGAACCGCGCGCGCGCGAGATCGGGAGACGGTGATGGAAAAGGGGGAAAAGGGGGGGGGCGGCGGCGGCGCGGCGGCGCAAAGAGGCGGAAAAGCGCGGCGAGAGGCGACGGCGACGGCGACGGCGACGGCGACCGCGGTGGACGAAGAGGACGGGGATGAGGCGAAAATGGATGAAGATGAACCTCGTCTGCGCGTGCTCCTGGCGACGGACGATGAGAGGACGAGGACGATGTCGGCGGCGCTGTTGGGCGAGCTCGGCGCGGAGTGCGTCGTCGCGAAGAGCGCGAACGAGGTGTTGGAGGCGCTGAAACGCGCGCGGATGGCGAAGACGACG…	MARGGARDRREGSTDEWTMRGRTARARDRETVMEKGEKGGGGGGAAAQRGGKARREATATATATATAVDEEDGDEAKMDEDEPRLRVLLATDDERTRTMSAALLGELGAECVVAKSANEVLEALKRARMAKTTREANEQVDMILLDVLMPECEGEVELTEACRENEALRGVPIVVMSTVDERKERGGRYEEAGAAGFLNKPVNRVELKESLATIPRAGLKSHVSGSDEGEGSGNNAKNDGSAKSSLTKLSGAGKVTPHGSGERQNDSGSDNLCNEKRRTADTRRAEAAAIDRWASHEGGSGDCGSGGDSGGDRTGSGSGSHEGSGSGQRDPNESDKFRGLSVQLIKAHGGATTMLELSLPTEEASEQVVVRRSNSRSAFQGFQNYLKNESKDKQVHMMS…
O. lucimarinus	TOC1a	Ol21g01290	235,615 -> 233,879	ATGGGCGCGACGCGACTCGCGGACGCGCTCGCGGACGCGGTCGAGGACGCGAGCGCGAGAAACGCGGGCGGGGGGGGGGGACGCGCGGGACGCGCGCGCGCGAAGACGAATGGGAAGAGCGCGCGACCGAGGTTGAACGACGCGGGCGCGCACTTGAGAGTGCTGCTGGCGACGGACGACGCGCACACGCGAAAGATGGTGGAATCGATGCTGCGCGAGCTCGGGGTGGAGGTGGTGGCGGCGACGAATGGGAACGAAGTCTTGGACGTCTTGCGGGGGGCGCCGAAGAGCGCGAGGGAGGACACGTCGGTGGATATGATTTTGCTCGACGTGTTGATGCCCGAACTCGACGGGGAAGTCGAACTGGTGGAGGCGTGTAAGGCGAACGAAACCCTGCGC…	MGATRLADALADAVEDASARNAGGGGGRAGRARAKTNGKSARPRLNDAGAHLRVLLATDDAHTRKMVESMLRELGVEVVAATNGNEVLDVLRGAPKSAREDTSVDMILLDVLMPELDGEVELVEACKANETLRGVPIVIMSTVDERKACKTRFENSGAAGFLTKPVNRIELKESLAHTRALKSHESGSVEGEGSGSGNCMDPNDNVGGSAKSSLTKLTSREKVAGGSGGGQNDSGSDNQYNEKPLTRRAEAEAIDRWASREGGSGDCGSGGSGQGTGSGSGSHEGSGSGQRDPNDGEKFRGLSVQLIKAHGGATTMLELSLPEHASEHVVVRRSNSRSAFKGFQNYLKNENKDTAVQMMSVDLTQQHHSFYEASSMMPPSDFAKFYGPIMPKMEMPVPP…
O. lucimarinus	TOC1b	Ol13g01760	292,854 -> 294,590	ATGGGCGCGACGCGACTCGCGGACGCGCTCGCGGACGCGGTCGAGGACGCGAGCGCGAGAAACGCGGGCGGGGGGGGGGGACGCGCGGGACGCGCGCGCGCGAAGACGAATGGGAAGAGCGCGCGACCGAGGTTGAACGACGCGGGCGCGCACTTGAGAGTGCTGCTGGCGACGGACGACGCGCACACGCGAAAGATGGTGGAATCGATGCTGCGCGAGCTCGGGGTGGAGGTGGTGGCGGCGACGAATGGGAACGAAGTCTTGGACGTCTTGCGGGGGGCGCCGAAGAGCGCGAGGGAGGACACGTCGGTGGATATGATTTTGCTCGACGTGTTGATGCCCGAACTCGACGGGGAAGTCGAACTGGTGGAGGCGTGTAAGGCGAACGAAACCCTGCGC…	MGATRLADALADAVEDASARNAGGGGGRAGRARAKTNGKSARPRLNDAGAHLRVLLATDDAHTRKMVESMLRELGVEVVAATNGNEVLDVLRGAPKSAREDTSVDMILLDVLMPELDGEVELVEACKANETLRGVPIVIMSTVDERKACKTRFENSGAAGFLTKPVNRIELKESLAHTRALKSHESGSVEGEGSGSGNCMDPNDNVGGSAKSSLTKLTSREKVAGGSGGGQNDSGSDNQYNEKPLTRRAEAEAIDRWASREGGSGDCGSGGSGQGTGSGSGSHEGSGSGQRDPNDGEKFRGLSVQLIKAHGGATTMLELSLPEHASEHVVVRRSNSRSAFKGFQNYLKNENKDTAVQMMSVDLTQQHHSFYEASSMMPPSDFAKFYGPIMPKMEMPVPP…
O. mediterraneus	TOC1a	Ostme08g02770	512,797 -> 514,482	ATGGAGGAATCGCGACGTCGACGTCGGGGACAGACGAAGGCGGAGAACGCGAAGGACATGGATGTGGCGGAGGATGATGACATGGGTGGATATCGCTTGCGCGTGCTCGTAGTTGAAGATGACGATGATACGCGCGCAATGGTGGATTCTATGCTTCAATCGCTCGGAGTCGAAGTCGTGCACGCACGCGACGGCGCTGAAGCGCTCGAGGCGTTGAAACGGTGCGACGAGGCAAGGATCGATATGATTTTGGCGGATATATTAATCCCCGAAGTCGATGGTGAGGAATTACTCGATGCAGTACGTACAAATACCAAGTTGCACGGCGTGCCAGTCGTCATCATGTCCACTGTGGACGAAAGACACGCAAAGGGTGAACGCATCGAAGGCGCGGGGGCG…	MEESRRRRRGQTKAENAKDMDVAEDDDMGGYRLRVLVVEDDDDTRAMVDSMLQSLGVEVVHARDGAEALEALKRCDEARIDMILADILIPEVDGEELLDAVRTNTKLHGVPVVIMSTVDERHAKGERIEGAGATDFLTKPLSRSMLKESLARTTRGTATISNDSESVDAAGGAGSDAARQTGKESPAEGGSGADESAKSSLTKQISAEKAGSGGDGSGGSVPRQKCDSGSDNHYHEKPLTRRSEAEAMDRWASREGGSGDCGSDDSAPRTGSGSGSHEGSGSGQRDPNDKTHFRGLSVQLVKAHGGATTMLELSLPENSAENVTVRRSNSRSAFQGFQKFLKTNVKQAPVHMMSIDLTQQHQSFYEASSIGGMPATDYVNFFGAAAGPSHSSQLDAQYS…
M. pusilla	TOC1a	Mipuc09g04030	848,644 -> 848,410, 848,233 -> 846,333	ATGCCGACCGCGGCGGCAGCGGCCGCGGCGGAGCCGCGCGTGGACGCGACGAACGACGCGACCACCGCGGCCGCGATGGGAAATGCGTCGACGCCGAACGCCGGTTCGACGGCCGCGACGGCGAACGCGCTCGGCGCCCTCGGCGGGGGTAAAAACCTGAGCGTCCTCCTCGTCGAGGACGATCACTCGACTTTAGTCTTCGTGAAGGCGATGCTCAGGAGCTGCGGGCACTCGGGTGCGTCCCCGCGCGCGGTCTTCGCGTCGGACCTCGCCTCCGCGTCATCATCGCCAGACTCCGAACAAATATCTCGTGTGGATATTTCTCAACGGCCGCGGAGCGCCCGCGCGCGTTTCCTCGCCCCGCGTCCTCGCTGACGTCTCCAAACCCTCTCCGCGCGC…	MPTAAAAAAAEPRVDATNDATTAAAMGNASTPNAGSTAATANALGALGGGKNLSVLLVEDDHSTLVFVKAMLRSCGHSVTTATNGQEAIDALLDPSSAIDLVLTDIMMPEVDGLELMKIVQSSDKPFRSIPIIVMSTVDSDEFQAKCTEAGAQDYLVKPVKKAQMADLARHTVGGGAGMSVDRIHSNNSGASTETAQGRRGPSPDGQDATTATPSTRVAAEAAAVERAENDKATAADEVGRGKRSSRLAGKKAQDALAAKEAEEAAKELKASTQAKAQGKARAAAKAATSAKAAKPQKGGEGKQGQSGAGHGAGSGSGCDSGSGSGANEKDDDVAPEPEGLSVQLAKAYGGATTMLEIALPKGTAPPEEAPKVGLRRSASRSAFQSFLNLEEAAEAQIV…
M. commoda	absent
* reannotated
**truncated
Strain	Gene	CDS_annotated	Genome position	nucleotide sequence	AA seq
B. prasinos	CMF1	Bathy08g02970	553,693 -> 552,074	ATGCCGCTCCGAACGCTTCTTCAAGGCACGAATAGCGGAGGAGATAAAAGCGACGATAACACGTACGCGGACGTGTGCGACGAGTTGTTAGCGTCCGGGGCCTTATCTCCGGTAGACGACGATATTTTGTTGGAGGACCCTTTGGAGAGAGGTCGGTCTCGAGATGAGCTCGCGGAGTTCATCGAGGCGGAGATTTATAACAACAATCAGCAGAACAACAACGACGACACCGCGGGGGGGAACGCGAATAACGCGCATAAAAGAAGCGCAGAGGCACGCACTAGCAACGACAGAGACAGCATTTCCGAAGGAACACACCCATCGACGTCGAAACGGTCGAATCACAGTAGCGACAATAACTCCTCGGGCGGCGAACAACATCATCAAAGACGAGATTCG…	MPLRTLLQGTNSGGDKSDDNTYADVCDELLASGALSPVDDDILLEDPLERGRSRDELAEFIEAEIYNNNQQNNNDDTAGGNANNAHKRSAEARTSNDRDSISEGTHPSTSKRSNHSSDNNSSGGEQHHQRRDSNDSQRSNSNRSNAGSTKEENTNTNTSSKIVTDTQQQKKGIHRKTHSFALLEDLSHQQPNYYTLGPILDDSAMRYVEMNPSYSKFDDLEYAPMNPALMVGEFNNMGRNGYNREQQMQQLHQGGAGNTQLDILKQQQQYTQQQRNSVNTNTSPTDNFGGPQQQQQQQQKLPMQSSQGGTLYQQQQQQQQQQRQQQPPPDGVVQQEFTSVHRAGVAGPPPGNISWSHMPPQPGHPNYQHMQPPPPQQQQHQYQMQQGSLQPQQQPGMPP…
B. prasinos	CMF2	Bathy10g03140	589,541 -> 590,980	ATGAACAAACGAGAAGAGGATAAAGCGCAGAGGTCGGAGGAGTCGCGAGATTCCAAAGAAGGCTCGATGTCGCCGATAGACTTGTCCAAATTTACGGACGAAGAGTACATCGCACCACCACATCACAAAGAAGAGGTACACAACGATCACATTCATCAACACGGCGGCGAACAGCCGCAGGCGTCGGAGGACGCGATGGATTGGTTGGATCAGGCGACGAATACGACGCATTATTTCGCCGACCCTTTGGATACGTTTATGCAAAATTTTCAAAACGCCAACGCGGGTGCGGGCGGGAGCTCGGAAGATGCAGACTACGGAGGCGTGCAAGCGCACGAGACGCACTTTTCTTTAGATTCGAGGATATTTGAGAACGATTCGCAGCCTGAAACGAGCGGG…	MNKREEDKAQRSEESRDSKEGSMSPIDLSKFTDEEYIAPPHHKEEVHNDHIHQHGGEQPQASEDAMDWLDQATNTTHYFADPLDTFMQNFQNANAGAGGSSEDADYGGVQAHETHFSLDSRIFENDSQPETSGVHVDAFNFEASGPAGRRQHNADVVAANTTNKHGSLASSSAVSRGGSGGSTKATTSAKKPSSSSSKSKSSNKSNNNNNNNNSDNSDRNINKNYNSSSVQRSTSFTKPRKTSSFKKSNLSGVKKASSHVDLTSAFTDLEQGMMHLNSNQIQPGVMRRIPSELRMQQLARYREKRARRRLGHKKIRYECRKTLADNRPRFKGRFAKIIPTVASEGDLSTMSAPEPGEGVAAMNDVLDSMEAKSKGPGDELTKTEQQTKKENVIKNANEK…
B. prasinos	CMF3	Bathy02g04900	900,714 -> 902,519	ATGGAGGACATCGAAGGCGGCAAAATCGAAGACGCGTACAGGAAATCATTTTTACCGATGGACGACGAGAGCAACGGCTCTGAGGATAAGGGATTAAGGAACGACGGAGGAGACATTGAGTTTAGCCCGTATTTCGGCGACGAAGGTTTGGCGATGAAGAACGACGAGCAAGATAACGAGATGATGGGGTTCTTTAAGAGAAGCGTGGCGAGTCGCGCGCGGTCGGCGTCTGGGAGGTCCAGTCCCCCGAGCAGTGGTGGAAGGAAATCTCTCAACAACAACAGCAACAGCAAGGCGGCGAGCTCGAAGAAACAACAGTCGAACCAAAACAACAACAACAACAACACCGCGAGGCAAAATCTCACCGGTAAAAAACGAAAAGCAGCTACAGGACATCAT…	MEDIEGGKIEDAYRKSFLPMDDESNGSEDKGLRNDGGDIEFSPYFGDEGLAMKNDEQDNEMMGFFKRSVASRARSASGRSSPPSSGGRKSLNNNSNSKAASSKKQQSNQNNNNNNTARQNLTGKKRKAATGHHRHHAHARDDPRLSLYDYAHDLVDDPSKGSSEDNGGNTNSGDNASNENTNGGTSSRRRTNRSSSSNSSREELFQLGAGMGTTATTSTKRGQSTSSAPLSKRKAPTTSTKKSTSLTKPKAKKETKKPTKTTTATKSGKPKKKLGRPRKEDNSLGTLFAPATKIARGKRTTVSRKAKANVSASVLLKGIGSNESISIEGEIPAIEIEIETTKNVDSIDQSPKHMQAKQTRVSQNDETINPGGAASEFLFRNQNTTANATTASKNIDKNQ…
O. tauri	COL1	ostta04g03620	634375 -> 634289, 634034 -> 632901	ATGGCGACCGGCGCGCTCGACCCGCGGTGTGAGTCGTGCCCGACGGCCGCCGCGCGCGCCGCGACGTGGTTCTGCGCCCAAGACGAGGTGCGCGCGAATCGACGACGGGCGCGTTCGCGACGGGCGACGGGACGACGGACGACGCGACGACGGGCGACGGGACGACGGGGCGACGCGAGCGAGGCGATGGCGACGCGGTGGACGCCGTCGAGGACGCGATCGCGCCGAGACGGGGCGACGGCGTGGACGATGGGGCGGCGCGGCGGCGCGTGAACGCGCGGTGATTTCGGATAACGGACGCGGTGGACTGACTTCGACGGGCGTTTTTTTCGACGACCAAGGCGTACTTGTGCGACGCGTGCGACGCGATGGTGCACGCGGCGAATGGGATCGCGAGTA…	MATGALDPRCESCPTAAARAATWFCAQDEAYLCDACDAMVHAANGIASKHERRPVRGMERDVDSADSRRLSKLTRGEVHVDVTTDDVIGMCDEYLHSSLMPSSSFPVDTLDGAFWDETIGELDDETEQFLRDEPFGGDVHDGIDTSSPRDGATLIRGVVKPNSSDSHSGEFSGGSDGRSQKSDISRSDMERLRRIGREDFDSSFLGPILDDSAVKFLEANPTYGVFGSPSPESRGIGAKALAAKFGSTSVRFERDDGLMNGVGPKEETDDASKPATRFDAPPSGSDTYSGMPQPQTRLERLKRWKEKRKNRNFNKVIRYQSRKACADSRPRVKGKFVRVSSVPDLSKIREEGIDSEDEDEKDVGRDKIKELGLDMGMRAPPSMRAIKTGLVGSASMPDF…
O. tauri	COL2	ostta09g01510	224,273 -> 224,214, 224,000 -> 223,947, 223,793 -> 222,690	ATGGGGACGACGTGCGCGGCGTGCGCGCGTCGTCGCGCGACGGTGTACTGCGCCGCGGATGGTGGGTAAATCGTGACATCGGCCGCGGGCGTCGTGGGCGGGAAACGCGCGACGGGCGCGCGCGACGGGCGATCGGCGTCGCGCTGACGTGGAAATGCGCGCGCGCGAATCGGGCGCGCGCGGGGGGAACGGGCGACGCGCGCGAGGCGTCGCTGGGGGTGCGCGAGCGGTGAAAACTCGGGGACTGATATCGCGCGCGCGTTCGATCGAGCAGACTGCGCGCTGTGCGCGGCGTGCGATGCGAGCGTGCACTCGGCGAATTCGGTGCGTGCCGGAGGGCGTGCGTGGGCCTAACGAACCGGCGGTGGTTGGAAATCGAGGACGCGGCGCGCGCGCGCG…	MGTTCAACARRRATVYCAADDCALCAACDASVHSANSVAARHKRVPIEEREDTDGNAHERNSAGSDTARYEQRRSFDRDVEMSYVRRTKGDSVNSVHADEWDVAEFLNLDELEHGRRVNLEPRNPRDSSNSDTILQDDPLGSLLDMDARDVSEFSFHQADVASISAALNTVYSESRGENRTDGGDDGGELNLAFTRAHARDHFAPKPSPLGQGTPALQYAGCANIPQNPKVQVPGDFFHGVPKRVVSKERQAQLDRYRAKRERRLLGLNKQTVRYDGRQKLANARVRVKGRFVKVSPEEKRAVIKSYQSCPDLSAMVDSASTEKRSIFADDSVKWSRRAFGRSSDDSATSIDEYAMNRLDTVSTIESRDKGIEKLEPHVLNGLRRGLGQTRHSQSEICL…
O. tauri	COL3	ostta07g00980*	142,056 -> 142,160, 142,296 -> 142,370, 142,562 -> 143,542	ATGGCGCAACCGCGCGCGCCGTGCGAGGCGTGCGCCTCGCGCGTCGCCCGTTTGTACTGCGCCGCGGACGATGCGAAATTATGCCTTCGATGCGATCGAGCGGTGCGTGCGCGCGACGTCGCGAGGGCGCGAGAGAGGCGTGAATCGCCGCGTGAGGGCACGCCGTGGGCGCGTCGCGTCGAGCGAAGGATTCCGCGACTGACGCGCGTTTCTCGACCGGGTTCGTCGTACGCGCAGGTACACGGGGCGAATAAGTTTGCCGAGCGTCACGTGCGACGGTGGCTGTGCGGAATGTGCTCGCACGCGTGCGCCGAGGTGCGTGTGTGTGTGAATGAAGGGCGTCGACGGTTAGAAAAAGCGCTTTTAGGTCTACGCGGTTTTATGGCGACGTCGACGATG…	MAQPRAPCEACASRVARLYCAADDAKLCLRCDRAVHGANKFAERHVRRWLCGMCSHACAEITIENGDGLTGTTACERCAQAFGSEPAATLRPFHECALSEEEYNALGKSATRRGRPSNRSKAMTHALDAEVSDATFWNLVRKSQLRPSEEPSFDRFDFGRPDTSTNAGSVSAEDDDAFIEGLIRLPSFDLLDQSLGASVPGPRAAAKMSSPTEGYKFSTIFDVSSANDESAASQAMSDEQVYDAFKATRGNESVDRFLQGTSSGMDDGNNDSLYAFDGGMPKNKPKKIGRPSRKDMVSQEPFPHSMSSTAFFGAEPDSLSKLPGGSARKKVLERYHAKKKIRSYGKHIQYEARKVRAETRRRVGGRFAKNEDKNRPPSEFKGPVPA
Ostreococcus RCC809	COL1	Od04g01800*	289,371 -> 289,421, 289,725 -> 290,927	ATGTGTGAGGGATGCAGCGGGCGCGCGACTTGGTATTGCGCGCAGGACGAGGTGCGCGTCGATGCGGTGTCCCGGCGCGCGCGAGCGAGGCGCGAGGAGGCGCGCGAGGGCGAGACGCGCGACGTTCGACGCGTAACGAGCCATGGCTGACGAGGAAAAGTGCACGTGGATAAAATGTATCACACGGGGGTGTGACGTGTGTTTCTATGGGAGATTGGCGCGAATGGATGGTTTTCGGGACGCGTCTCGAGCGACGCCGAGGGCGAGACGACGCGAGACGACGCGAGACGACGCGAGAGACTGACGGTGTGCGCTTAAAAATCATTCGTTTGATTATTTCGCGCGTGTGAATAGGTGTGTCTATGCGACGCGTGCGATGAGCGCGTGCACTCTGCGAAC…	MCEGCSGRATWYCAQDEVCLCDACDERVHSANAIARMHHRQRLERDPQDADSRRASEGPEDGDAGAARPPAGGGGAYAADGAMGGVTTDDFIKMCDGFLNDDVMPSSSFPLGTLDERFWNDNLGVPEREILDTERLLSNPYGANEVRTANSGLGTPTPLTPPPPAKAASENSSDRRSDSVGMSASEISALRRVGRDDGKSGVLGPIADDSALDYVERNGSQSVQDAEQSKARPVDFHALAGKLGAAAVNGKAAAADDYTAVEDSRARGETLMKRFNESNPGPSGANLPRPAPTTYSGMPQPQTRLERLARWKEKRKHRNFNKVIRYQSRKASADNRPRIKGKFVKIQSVPDLSAMRGAGTPVDSDEEDDAKNREDSRDTIRELGLDRGLPPPPSLTKIK…
Ostreococcus RCC809	COL2	Od09g05010	805,407 -> 805,464, 805,669 -> 805,718, 805,874 -> 806,986	ATGCCGACGTGCGCGGTGTGTCGCGCGCGGGATGCGGTGGTTTTTTGTGAGGCGGACGGTGCGTCGCGTCGCGCGCGTCGACGGTCGCGCGCGAGAGGGAGAGAGATTAAATGCCGGCATCTTCTTCGCGCGCGCGCGCTGACTCGGATGGATCAACGAATGGTCGCGAACGGTGGTTTCGCGTCGCGCGAGCGAGCGAACGCGCGGATGGAGTGACTGACGACGAGGGGGGATGGTGATTGTTTTTACGCGACGCGCGCAGAGGTGTTCCTGTGCGATGGGTGCGACGCCGTGGTACACGGGGCGAACGAGGTGCGTCCGGGCGACGACGCCGACGCGCGGGGACTCGACTCGACTCGATTCGGTTCGACTCGATTGGCGGAGAGAGGAGAGGCGCGG…	MPTCAVCRARDAVVFCEADEVFLCDGCDAVVHGANEVAAKHKRVSVEHWYTETMARRLSGHQDALPDHRCHEMSHQTSEISAKDTQQCSDSSVGTNGKRQDAGMFFNLDEIDHSPQLERQPRFSGTSETVKFDMDTGYDDPLESILNLTADESALLLNEAGASISAALDAVVNEIQSDNTAAKAYANVCAREKFEPKPSPLGLGMPAMQYDASLWPPQLPKVTIPGDFFYNAPKRLVSKERQAQLDRYRAKRERRLLGLHKVTRYECRKTLADARVRVKGRFVKASAEGKAVEAMKSIQSCPDLSALVEGSDGSKAKFIPSSDDSVIYANKDSSKRRISDDTTSSSDTSQGESLDFKKLQQLGDDGEPSTASGLDSHSTVSALRRTKKKQMRHCDSEIC…
Ostreococcus RCC809	COL3	Od07g01230*	214,132 -> 214,230, 214,540 -> 214,620, 214,843 -> 215,802	ATGCGAGCGGCGTGCGGTGCGTGCGAGGTCGCCGCCGCGCGGATATACTGCCCGGCGGACGATGCGAATTTGTGCATGCGATGCGATCGAACGGTGCGAGACGACGCGACGACGACGCGACGACGCGACGACGCGATCGCGGGACGACGCGGGAGCGAGGAGACGCGCGCCGGAGGGCACTTTTTTGAATGACGCGCGCGCGACGTCCTCGAGGACGGGCGCGCGTCGTTCGAGGCGGTGAATCGTGCGAGGATGATTTTTATCGCGCGTTCGTCGCGCTCATGGGGACGCGGAGACGCGAACGCGCGCGGGAGGGGACGGTGAATGCGAACGAGGCGTGCGCGCGCGCGAAAAGGGAATTCTCACTGACGAATGTCGACGCGGATCGCGCGCGAACCC…	MRAACGACEVAAARIYCPADDANLCMRCDRTVRVHAANVIAKKHTRHWLCTECASARATVVMSENDDGLTGSLLCATCERERGTGYALSLRGFVESPMDEETLQNIEKEKSQMRRGRPSGTSKSHEAALGTEISDEMLWNLVKRSQLRPSEESSFDHIDFFRVDGENRSPEDEAFIDGLIRFPSFSMLNSEMSGRVDGLVMGIESPSPEESVEPMYKPGGSKQSFGDVQGFDLSLSRAASASIVSPFSQSGVVKGAKTTSKSKTPRDKTGTSGAHASKRKKGKPIGRPPKKPLPSSAVKGSSSSFPSSNPNDASKLPGGSGRKEVLERYHLKRKARSYGKTIHYEARKIRAAMRVRVGGRFAKSPAEDKREDFKGPVPA
O. lucimarinus	COL1	Ol04g03670*	634,999 -> 634,859, 634,628 -> 633,498	ATGGCGCCGAGCGACGCGCGCGCGAGCGCGTCCGATCGCGCGCGCGCCGAGGACGCGACGCGCGACGCGACGGGCGCCGCGTGCGAATCGTGTCCCGAAGGCGCGCGGCGCGCGGCGAGTTGGTACTGCGCGCAGGACGAGGTGCGCGCGACGGCGCGCGCGGTGACCGGGAGACGACGCGCTCGCGACGCGTCGACGACGCGCGGGACGCGCGCGCGCGACGCGCGGCGGCGAGGCGCGGTCGGAGAGGATGGCGCTTCGGATAACGATAAGACGACGACGACGAACGGGGACGTTCGGACGACGCGCGGCGACGAAAGCGCGCGCGAAGACGCGCGCGACGACTGACGGTGGTGCGAACGACGGTGACGCAGGCGTACCTGTGCGATGCGTGCGATG…	MAPSDARASASDRARAEDATRDATGAACESCPEGARRAASWYCAQDEQAYLCDACDARVHAANAIASKHERTALGTNGRGVGAHGAEDADSRRMSDAYGDGDDVEVTTDDVIGICDEYLSNPMMPSSSFPVETLDGAFWDENLGELDADGIDPESFLRDPLDDEDAAKDGVVNREIDGERSGSKYSDSVGMSKSEIEALRRVGEYASSSGFLGPILDDSAVRFLELNPSYGAFGSPSPESSDMGFESLAGKLSAVAVKREPESDLDNQTVASSGAGDANGHSAMADALRSIPEGPPSGSDTYAGLPQPQTRLERLKRWKEKRKNRNFNKVIRYQSRKACADNRPRVKGKFVKVSSVPDLSKIREAAGQSDDDDAREAEEERDKIAELGLDKGLRAPPSM…
O. lucimarinus	COL2	Ol09g01380	199,716 -> 199,659, 199,449 -> 199,400, 199,282 -> 198,068	ATGCCCGCGTGCGCGGCGTGTCGCGCGCGCGACGCCGATATATTTTGTCTCGCCGACGGTGCGCGCGCGCGACGAGAGACGCGTCGCGAACGCGCGAAAAAGACGCGGATGGACGCGCGCGCGGCGACACGATGCGCGCTGACGCGGATGGACGACGACGACGAGAGACGAGAGACGAGAGACGCGCGACGCGCGCGACGAGAGACGCGCGCGACGAGGATTGGGACTGATTTTTTACGCCCGCGATCGCGCTTCGATTCGGCGCAGAGGCGTTCCTGTGCGCGACGTGCGACGCGCGCGTGCACGGGGCGAACGCGGTGCGCGCGCGCGCGGATATTCGCGAAACGAACGCGCGCGCGAACGAGCGATGTCGACTGGGCGCGCGAGACGACGACGCGA…	MPACAACRARDADIFCLADEAFLCATCDARVHGANAVAARHERITVDEWYKRTLEAGLSEAKECGDWKAAASATASARREDEDGRGRGTSESLREKSFSLFKRDDAKTTTHDSTSSMDATISAWDVGVFLNLGENGEEDTSPRAPRMSSNSDTMIFDLDDDPLASLLEMPETESALLFDGDAASISAALEAVADQIQAVSPNQAAAKAYVSKSARDNFTPRPSPLGLGLPAAQRGPAETVGSYPPGAFPPIMMPMSSDLFGIPRRVVSKERQAQLDRYRAKRERRLMGLKKVVRYECRKTLADARVRVKGRFVKANPDEKTSALKSFQSCPDLSALVEDEDNAKPLSFAPMKHTTLDDQQLHQQNSKRRISDDRLSNSDASHDDKLDVQSMRYEILRDS…
O. lucimarinus	COL3	Ol07g00850*	140,694 -> 140,807, 141,085 -> 141,183, 141,387 -> 142,406	ATGACGCGCGCGCCCGTTCCGTGCGACGCCTGCGCGCACGGCGTCGCGCGCCTGTACTGCGCCGCGGACGACGCGAAATTGTGCCTGCGATGCGATCGAACGGTGCGCGACGCGCGAACGCGAACGCGATTTTCGACACGCCGCCGGAAAGCGGGCGAGGGCACTTTACGCGGGAACGACGCGCGGCGCGCGCGCGCGCGCGACGAGGACGCGCGCGGGGGCGGGATTTCGGTGACGCGTATTTTGTGCCACCGTCGCGACGCGTCGAGGAGGTCGACGACGCGCGTCCGCGGGATCGCGCGACGACGTTCGTCGCGGAGGCGTTCGTTACGAATGCGTGAATTGTCGACGACTGACGACGACGACGACGACGCGATGGACGCGCGAGCAGGTGCACAA…	MTRAPVPCDACAHGVARLYCAADDAKLCLRCDRTVRDAVHNANKFAEKHSRRWLCEMCAHACAEVRERRGEMRENEDGVTGTTTCEACDRAHGSGRAVALRAFHECAMSDEAYRAVGKGMKQTRRGRPSNKSKSEVQALDAEVSDETFWSLVKKSQIRPSEEPSFDRVDLFSGDDGRGQMTSDDKDDEAFIDGLIRMPSFTMLDAEMNVRVDGSAANFGTPSPAESSGAPVRQAYNSIFESSQATGQMSRARATSQSDSAADGIDSMFMPGGVRSSNEHVEELLAPRVDGERNMFYDIDAAGQWRMKKPKKSGRPKKMSAARNARKPAATNSSAAYAANAPDHSAKLPGGASRQQVLDRYHEKRKARTYGKTIHYEARKVRAETRVRVGGRFAKAEDRS…
O. mediterraneus	COL1	Ostme02g03660	667,706 -> 667,407, 667,222 -> 665,996	ATGGGGCGCGGCGACGGCGACGGCGACGACGGCGGCGACGGCGATGGCGACGACGACGGTTCGCGTCTGTGCGCGCGCGTGGGACGCGCGACGACGTCGACGACGACGACGACGACGTGCGCGCGATGTCGCGCGGTGACGTACCGGTACGCGGACGGCGTCGCGGCGTGCGCGGCGTGCGTCGACGCCGAACGCGCGCGTGCGGATGGGGCAAACGTCTCGCGGCGCGCGCGTAGGTTGTGTGAGGCGTGCGTCGGGGGTGACCCGGCGCTCGCGGAGTGGTTTTGTGCGCAGGATGAGGTGCGTGAGGGGTGGACCGCGCGACGACGCGAGGTTGGATAACGAGGTTATGGATAACGCGCGCGGCGGGCGGGCGGGCGAACGCGGATGACGACGGAC…	MGRGDGDGDDGGDGDGDDDGSRLCARVGRATTSTTTTTTCARCRAVTYRYADGVAACAACVDAERARADGANVSRRARRLCEACVGGDPALAEWFCAQDEAYLCGACDARVHEANAVAKKHERARVGAYDAGIGDASGDASASAAMPMSTGISHTLGGGSDDVDDDDFNGLVDDYFTRSLMRDGTTLPADALDGAFWDENLRDLDDDQFGDDPTAHFLRDEPRLDDVDGDEVVKLNGRVVVKEDSANTSGLISSGELEALARVGDFAVTSSYLGPILDDSAVRFLENNPTYGKFDSPSPSSSSFLEAEFDGLTGKLERARVRVKTEDDGDATMDVGTNAAFETLRANAECSQGESKPPRPNVMVTSDVPPPAHDGGGCGPPSGAETYAGLPQPQTRLER…
O. mediterraneus	COL2	Ostme10g01280	201,981 -> 201,924, 201,771 -> 201,722, 201,616 -> 200,384	ATGCCCGCGTGCGCGAGCTGTGCACGAGATAACGCATGCGTGTATTGCGTGCACGACGGTGCGTGATCGGCGTCGACGACGCTGGCACGAGACAATTGCGATGGGCCATCGCCCAGTCAGCACGCGCGCGCGTTCGCGCGAAAAGAATATCGACACCGAATCGCGGCATGCGACTGACGCATGCGCGAACCGCGGTCACACATCACACAGAGGCTTTTTTATGCGTCGCGTGCGACGCGCACGTGCACAGCGCCAACGCCGTACGTCGTTTCGATTGCGATTGTCGTTGTATCGTGTCGTGCGCATTTCCTCGTCAGCATGTGGATTTTGTTGCGCGACTGACGGCGCGTTTTGTGCGTGAATAGCTCGCGGCGCGACACGAACGGATCACGATTGATG…	MPACASCARDNACVYCVHDEAFLCVACDAHVHSANALAARHERITIDEYYSRVMMINHQTSGSGVRGKCASTTSSGLEAASGASAASIDSWFACGISEGEEEEGERDYVGGGALGHHHNNTNSRDDAHGVQTKMMTTVDEDDDPLASLLNMSHEESAFLLNGEGAASISAALDALANELKAVSANDVAAKAYVAPHSKTIKPSPLGNGVPALQQQQPAHAASTSSIPPPVKFTAAAELYTGGLPQRVVSKERQAQLDRYRAKRERRLAGIKNKVRYECRKTLAAARTRVGGRFVKISAEEKRLKSVQSCPDLSALTDMRSLSSSDVDMTDSAKDLTAPPVFARHKDDKLIGRLSMSSDDDNVVSTKSKRMSEDNVRPRLSNNATDALPRLSSSDVSTED…
O. mediterraneus	COL3	Ostme06g00920	145,189 -> 145,386, 145,729 -> 145,806, 145,942 -> 147,075	ATGGCCTCATGCCATGATCCATACTGTACGCAGAACTTGGCTATGTATAGGCCAAATGCGCGTCCACCTTCGACCGGGAAGGGCGCCGTCGCTCGGCACTGCATGACGCATCACGCGTGCGAATCCTGTCGACGCGCCGTCGCGCGACTGTACTGCGTCGCCGACGGTGCAAAACTATGTTTACGATGCGATCGAACGGTGCGTGACGCTCGCGCGATGCGACGACACGCGCGCGAGAGGGCGCACGGAACGCGCGAGAAGGTGGTAAACGGTTGACCTCAAAATTACGTGCCCGCGCGCGAACGATGCCGCCGCGACGACGCGAGGGATGCGTGCGACGCCAATCGCGCGGGAGAAACGTATGGAGATAAAATGGTTGCGTGCGCGGTGACGGCGGGG…	MASCHDPYCTQNLAMYRPNARPPSTGKGAVARHCMTHHACESCRRAVARLYCVADGAKLCLRCDRTIHSANKFAERHNRVWLCSNCTSACAEVMTPEIGGVRGTTRCEACERAVGDPSRATALKPFHECALSEAQAKKIEKRLAQKALEGDLVAAASASGSGHKLGRPSNRSKSENVVELDAELSDTEFWALVIKSQRRPSEEPSFDRVDVFGGSAADSKAFADAEDDAFINGLIRFPSYGELERDFGGGSMDDVVGRAGSQSRPESSSYSGEMARFERGLLGETTAADEQHERLRRRRENSVSSQDSDAPWNKQKRVAGLKKRSSSRSMSSTTGFGDHIFSAPRVVMKQENVDNLLAAPMQEQSDALYKYGAGSKATPTPSMAAPTPNFVVPHVAFAV…
M. pusilla	COL1	absent
M. pusilla	COL2	Mipuc03g02710	579,189 -> 579,255, 579,388 -> 579,437, 579,601 -> 580,758	ATGACGAACAAGATGCCATGCGACAATTGCCACGCCGCGCCCGCGGAGTGGTTCTGCGCGCACGACGGTGCGCGCGAGATTCCGCGTCGAATCTTTTCCGCCAAACCTCGGAGATTCCCCTCGCTTTTTCCCCCGCGTCGCTTAACCCCGCTTTTTACACCGAGACGACGCGACGCTGACGCGCTCGATTCCACCTCAGGAGCGAACCTGTGCGCGCGATGCGACGTCGCGATTCACACCGCGAACAAGGTGCGCGCTCTCCCGGGATTTTTTTTATCGCGTCGACTCGCGCGGCGCCGATAAGCGCGGCCGCGTGACCCTACTTTTCGCGGGTCATTCATTTCGTCCGCGTCGAGATCCCTCCTTCAGCATCTTACTCGTCTCCCCCCGTCCTCCCCC…	MTNKMPCDNCHAAPAEWFCAHDGANLCARCDVAIHTANKLAMRHERIPMEQKLANDALCQSINPTNDGFDTEMGVARNEQASTSSGAPTNETSNDLDWLVSGPHGNMDDPLSNLLDMHQDAHDSSNGDASHFGLDDASLWGSHGGFGNGNHLSSAAFRNSDARRELSAQPVVGDSAGFVTGNGAAMMGQGHADGMQRQQNDGKEISSTSGTSETTQAPTQMMPPHAGGQVNFSHGGGAPGGPGSPHYDQVLTRPFATSALRHAQLQRYRAKRLARHLGHKKIRYECRKTLADNRPRIKGRFAKVHSDPNLAAAALAAVQSCPDLTALNVVGEDKESSEDSNSKKGGRNAKSRLSNGSGSNESSSPKLKNPAHKASSKKPNTRGSGASSPEQWDSTAGVS…
M. pusilla	COL3	Mipuc12g00160	30,436 -> 30,528, 30,868 -> 30,945, 31,166 -> 33,154	ATGAGCAACGTGTGCGATTATTGCGCGGTCGCGCCGGCGATCATATTCTGCCGCGCGGACAGCGCGAAGCTATGCGCGCAGTGCGACGCGTCGGTGCGTCCCCGACCGCCAACGCGAGCGCCCGGTTTTCCCCGAGGATGCGCCCCCCGTCATTTCAGGTTTTCAGCGGCGTCGCGCGCGGGCGGGGGCGGCGCGGCGCGTCGCGCGCGAGCGTCCGTTTCTCCGCGACTTCCGGGATGGACGCGTCGCGCACCTTTTGAAATCGTTCGTTCCGTCTCCGCGCGCGTTCGAGGCGGGGTGTCGCCGCGAACGCGCGCGGAACGCGCGACGCCTCGGACGGATGCGAACGACGCTTTTTCTCCTCCTCCGCGTTCGCGTAATTCCCCGTCGCGCCGACGC…	MSNVCDYCAVAPAIIFCRADSAKLCAQCDASVHSANQLSRRHVRSWLCDGCYASSATVSNPDDKVVMCGPCDTLARSADMFKQSRTDHRRETLKSFSLAEDAGEDSYDGGVDLARHPFKSQYTLRGGVTSGDASGGGVKVEHDNSREGSAPAPGDGGMGDAGAGSYDGFNRPRVGIAPPRQGAPGVANVGQFYGGAPYFGGGVAGGPAPAPGPGPLAREHHNARTQWPAPGSAWPAPGRASPRSSAHLEPWNAAAGPYGGSNANGVGTGGQTGGQTGEPGVDYLQRMGSGSSIYSDMGGVIAQWGTNPSAHAALMRTPSDPIDMFMNFNASQGGLSPTTSEGAGGGGGGGFGATARYGDSTGFGVGGPSGAGMGMPPVGGYPVAAFAHAPPYAYQPPQP…
M. commoda	COL1	Mipur07g06630	1,308,011 -> 1,307,817, 1,307,550 -> 1,306,033	ATGGTGAACTGTGCGCTCTGCCACAACGCCCCGGCGACGGTGTTCTGCTTCAACGACAACGCCCAGCTGTGCACGGGGTGCGACGTCCAGATTCACAAGACGAACAAGTTGACATGGCGACACCAGAGAGTGCACCTGTGCGAGATGTGCGAGGGAAATCCGAGGCACGCGGTGGTGTTCTGCGCGCAAGATAAGGTGCGTCGATGTGTTTACATTCAGATTCGAGCATCCCCGCGCGCTCGGGGGTCTCGCGCATCCCGCGAGCCGCGCGCATTCGGGCTGCTATCGGGGTATTCCGAAGGGCGAGGAAGAATTTCCCGTCAACCTTCGGCTCGCCCGGCGACGCGCGTCCGAGCGCGCCGCGACGCGTCATTTCCCGATGCGTCCCCATCCGTCGAT…	MVNCALCHNAPATVFCFNDNAQLCTGCDVQIHKTNKLTWRHQRVHLCEMCEGNPRHAVVFCAQDKAYLCQQCDVSIHKVNSIAGNHERRAVGPFTEEQLAGSGGSGSLGDDQFLELLESGGPGGDAFVGLPDISEDGGLWDPNGAESGAFLAEVEAGDDHAGRSSKDKNARASGNNADAARQPTGSQGSRGSGGSGGGGRAGSSQASGAVVGGRASVDGATGGGSHRGGTAGDGEFALNIDDYAQLDRMGNMDDLLGPILDDGALGGPGGFMGYEGHPGFHHNSSMGGAMGGASGTNKAGTNAPGGIGRQFGQIAQSLSGDRGGGAVSGGSGGSGGGGGKGASEVKSEPTNRGGGGGAAHQMPPHHYMHHPMAPGTHGMPPPPMMGGPGGGPGGPMPPG…
M. commoda	COL2	Mipur14g01300	243,249 -> 242,979, 242,852 -> 242,803, 242,651 -> 242,409, 242,181 -> 241,249	ATGTCTCTTCAGCCAATGAGAAGGCGGGACCGTGAAGGGGTACACGCCGTGACGAGGACCGGGTTCGCAACCCAAGAAAAAAAAAACGCAAACGAATTTCTCCGTGTAAAAGCGAACGAGACGAACGCGGCGAAGGTCACAGAGAACGGCGCGGGCGACGTACTGGAGACGCACGAACACGCCGAATTTGAATCTGTAGACATGTCACACAACCACGCGACGTGCGAGAACTGTCACACCGCGCCCGCGGCGTGGTTCTGTCACCACGACGGTGAGAAACCTTTCCCGCGTCGCGAGACATTTGCCCGCTTTTCCTCCGTGCGGGCCCTTCCGAGGCTCTTGCCCGGCTTTTCCGCGACCCTCCCCCGCTGACCTAGCGCCCCTCCTCGACCGACAGGA…	MSLQPMRRRDREGVHAVTRTGFATQEKKNANEFLRVKANETNAAKVTENGAGDVLETHEHAEFESVDMSHNHATCENCHTAPAAWFCHHDGAYLCTSCDHSIHNANKLAMRHERIPIEQKLANDAQCRPATPAFEGALMGTARSSGNGKTGTTAGFDPSSPQHGHHGGNDMDWLMGGGGLDDPLSSLMTLEQEGNSSGGHFNLGDDLFGMPAANPSGMGGGYGQHQGGLGAVKEEPVHALFRGAHAEGNGDSYAGHAHHRQDNSSGSSDQSTSTDLINGRGHSVNGRASINQHQMGGQHQARAFEGGLQLREETVLTRPFAQSALRQAQLQRYRAKRLARHLGHKKIRYECRKTLADNRPRIKGRFAKVNSDADLAGMVTAQSCPDLSAMHRAAKLDEE…
M. commoda	COL3	Mipur04g00160*	29,091 -> 29,186, 29,491 -> 29,571, 29,811 -> 31,739	ATGGGACGCGTGTGCGACTACTGCTCGACAGCGAAGGCTGTCATCTTCTGCCGGGCGGACTCCGCCCGGCTGTGCCTCGCATGCGACAAGCAGGTGCGCCAACTCCCGGCACCCATTACGGCAAAACCAGGTTTAACCACGGGACGGTCGGAATGGGGGAAATCCCCGTCGACGCGCCGAACCGGGGCGCGCGTTCCCGTTCGACGCGACGTTGTGAACGCCCGCTCGATGCCACTCGATCCATCCTTACCGACGGGGCCATTCGCGTCGGCGCGAAACGGGCGTTTTTCGCATCGTCGCGCGACGCCCGACGCGTTTTGGCGTCAGCGCCTCGCGAAGAAACCGACGCCTCCCCTTCGAAGTTTTTCTCACCCGCTCTCGGCATCCGCCCTCCTCCCA…	MGRVCDYCSTAKAVIFCRADSARLCLACDKQVVHTANQVARRHVRSWLCDTCQNGSAKVDRVVLCEPCDELTRSVNGRLEGKSVPPRAPLKSFSLQDEPVDEHGATYNGSHATMLSRHPFKEGLALFPASGGSGSKLSGLTGGPHRMGSGSPVLQPGGNAQSGGGMQGLSRQHSGQRVVGGMAPYTIGGEGLAGAHNGGYGTAGVGGAPSWDPFQMVGGITPQQHQYQLQQHRHQSQQRGLLTPFHHQMGGVAPPPMPSLVSQGGYFMDENGISRGSSGERTSAYAWLPGPHLDGLMRNPSHSSNGSDPIGMYMNFDSPEVRLAANGSNSRGSGGSDGLNQGGSNTPPDITGDPRISDASHQEATSTQHWQQQQQKQQQKQQQGHVFSNPADPMQRYPT…
* reannotated
Strain	Gene	CDS_annotated	Genome position	nucleotide sequence	AA seq
B. prasinos	RHOD-HK1	Bathy06g02910	536731 -> 540117	ATGCCGACAAACGCAGCCAGAGGAGGAGGATCATCGGGTGGTGGTAATGGTGGTGGTGGTGGGAGACGAACCAAACACCACCCGAAGTCTCCAACCGATCAAGTGCGCGTCGATCGAGAAGATATTTTGTTCGGGAACGGGACGGACACGGACAAGGGTAATTATGCGCATAACGGTCGCAACGACGACGACGAGAACAAGACGAACAACAAAGAATTATTCGACAGAAATGGCTTTGAGAATGCAAAGATGGGAGATGATTCTATTGAGCGCAGAAAAGAGTACTATCGATGGTGGATGAACGACAACGTGAACGGCGTGGGATGTTCGCCGTTGACGCTGATTTTGTTAACGATTGGGTTCGACGTGGTGATTGAAATCACGCGGAAAACGTTAGCG…	MPTNAARGGGSSGGGNGGGGGRRTKHHPKSPTDQVRVDREDILFGNGTDTDKGNYAHNGRNDDDENKTNNKELFDRNGFENAKMGDDSIERRKEYYRWWMNDNVNGVGCSPLTLILLTIGFDVVIEITRKTLAENPEEVKVLLFFYERMMNSIKNFFGFNNGSAGLDFSSAAGGLSLVCDSSALTAIVIFSTCILIGLNDVTWTSNSPRRNLSATVTYIACVAFYAHLIMYYGEDVLMNGADGSLVSILRHLEWMFTTPILIVLAYQLQAVSFPENGQKRKAMYLSVVLDEFMLMFGILCHFVSGNMWWLSLSLAILCFIFVMYNMGYLFYELTTKLEHEDDRLRFFMLGVVQSICWSSFPAVFLAKEFNFISAQSEHEWYLIADVCTKSAYSYLLCQG…
O. tauri	RHOD-HK1	ostta17g01230	199035 -> 201773	ATGGCGGTGGACGCGCGATCGTGGCGAGGGTTCGCGCGAGGGAAGGTGAACGGGATGGGGGTGCGATTGAGCGCGCTGTTGGTCTTATTCTTGAGCTTCGTCGTCGTCACGGAGTGGGTGCGCGATCGTGAAGGCGAGCGGTTCTCGGCGTTCACGCCGAGGTTGATTCGGCAGCAAAGGGCGGTGGACGCGCGAACGGGAGAGCGGTTGATGGTGTCGGGGGACGTGAACGCGAACGCGAGCGCGACGGGGCCGGACCCGTTTGAGGATTTGCGAACGTACGTCGATCACGGTGTGGTGAGGCTCGAGGCGGAGGTGTGCGGGTCGACCTCGCTCATGGCTTTGACCGTGTTCGCGGTGTGCGCGAGCATCGGGTTGAACGATATAATGTGGACGCCG…	MAVDARSWRGFARGKVNGMGVRLSALLVLFLSFVVVTEWVRDREGERFSAFTPRLIRQQRAVDARTGERLMVSGDVNANASATGPDPFEDLRTYVDHGVVRLEAEVCGSTSLMALTVFAVCASIGLNDIMWTPSRSRRSVSSTVLYITIVACYTHYLMVQGSDLLKQGVEGTYYSLLRYLEWMMTTPVLLILVFQLHALCVGDERAPYRTDMWCACIADEIMLITGWLTNELSGKVHGVCLTISMLCFTYVISRCVGLFRELLTSNLVAGDRMRFIILACAKTICWTSFPIVYMAKEMEFIDTSAEHEWFLSCDVLTKAVYCLLLSAGSIRVLDVTRDEELADIERLTKMQREFFFNITHELRMPLNSVIGFNTLAVESGELTDVTNGFIKNSLTSAEA…
Ostreococcus RCC809	RHOD-HK1	Od16g01400	248367 -> 245389	ATGCGCGCGTCCGGCGAGGCGCGCGTCGTCGACGCCGACGACGACGGCGCGCGCGAGTCGTCGTCAATCATCCACGACGGCGACGACGACGATCGACGCGCGACGCGCAGACGCGAGACGACCTCGCGCGATGGGATCGGTGATGTGCGTGGGAGTTCGTCGCGTCGACGCGCTCGCGCGAAAGCGACGCGCGAAGGTGACGCGAGGACGCTCGAACGACGAGACGCGGGGACGGCGACGAGGCGCGGCGCGAAGGCGGCGGCTCAGGATGCCAAGTCGTGGTTGGCGTTCGGTGGAGGACAGATCGATGGGAGCGGCGTGCGGTTGAGCGTGCTCGTGGTGTTGTTTTTGTTGTTCGTCATCGTCACCGAGTGGGTGAGAGATCGTGAAAAGGAGGGC…	MRASGEARVVDADDDGARESSSIIHDGDDDDRRATRRRETTSRDGIGDVRGSSSRRRARAKATREGDARTLERRDAGTATRRGAKAAAQDAKSWLAFGGGQIDGSGVRLSVLVVLFLLFVIVTEWVRDREKEGMFSAFTPRDVRSRHLTASGEDGVSVERSIAHRASGNASGDDTGTEFRTYLDHGVVRLEGEVCGTTSMAAVTVFAVCASIGLNDILWTASAKRRRVSATVLYITIVACYTHYLMVRGSDLLVKGGEGTYYSLLRFLEWMLTTPVLLILVFQLHALVVGTERAKYRTEMYISVVADEVMLVLGILVNEMDGPARGLLFAFALACFVYVIGKCVSMFREMLLNELTKGDRTRFIILAIAKTVCWMSFPAVFVAKELGYIDTSAEHEWFL…
O. lucimarinus	RHOD-HK1	Ol16g01360	203486 -> 206302	ATGAGCGCGGGCGCGCGAGACGCGAGGACGTGGCGAGCGTTCGCGCGGGGACGGGTGGACGGCACGGGGGTGCGGTTGAGCGCGCTGACGGTGTTGTTTTTGTCCTTCGTCGTGCTCACGGAGTGGATACGCGATCGCGAGGGAGAAAAGTTTAGCGCGTTTACGCCGAGGTTGATTCGGTCGAGACACGTGCTGGACGTGACGACCGGGGAACGGGTGATGATGACGGAGGAACGCGCGCGAGGGAGCGGATTGAACGCGGGGAACGCGAGCGGAGCGGCGGCGGCGAATTTGCGAACGTACATGGATCACGGCGTGGTGCGACTGGAGGCAGAGGTGTGTGGATCGACGTCGCTGATGGCGCTCACGGTGTTCGCGGTGTGCGCGAGCATTGGGTTG…	MSAGARDARTWRAFARGRVDGTGVRLSALTVLFLSFVVLTEWIRDREGEKFSAFTPRLIRSRHVLDVTTGERVMMTEERARGSGLNAGNASGAAAANLRTYMDHGVVRLEAEVCGSTSLMALTVFAVCASIGLNDIMWTASRQRRRVSSTVMYITIIACYTHYLMVQGSDLLMKSIEGTYYSLLRYLEWIFTTPVLLILVFQLHALVVGGAKSRFRTEMYAICVADEIMLITGMLVNEMNGTVRGMLLTVSIGCFMYVITTCIQLFREVLANELTKGDRTRFVILAIAKTVCWTSFPLVFMAKELNYIDTSAEHEWFLSCDVLTKAAYCLLLSAGNIRVLDAARDEEMADIERLTKMQRDFFFNITHELRMPLNSVIGFNTLAVESGELTDVADGFIKN…
O. mediterraneus	RHOD-HK1	Ostme17g01370	223049 -> 225892	ATGGATCGACACGCACAGGCGTCGACGTCGTCGCTGGGATCGGCGCAGACGCAGACGCATGGGAAGAATGCGTCGTGGGTGACGCGTTTGGGGAAGACTCGCATCGATGGCACCGGGGTGCAGCTCGCGCACTTGGCGATTTTGTTTTTGGGATTCGCGTTTGTCACCGAGTGGTTTAGAGGCAGCGACGGGGCGTTGGCGACGATCACACCGAGAGTGTTGCGTGCGCAGGCGGCGGCGGTTCATGGGACAAATTTAACGTCACCATCAGGTGTGGTGTTGCGGACGTATATGGATCATGAGGTGGTGAGATTAGAAGCGGAGGTGTGCGGTTCGGTGTCGTTGATGGCGCTGACCGTGTTCGCGGTGTGCGCGAGCATTGGGTTGAATGATATCGCG…	MDRHAQASTSSLGSAQTQTHGKNASWVTRLGKTRIDGTGVQLAHLAILFLGFAFVTEWFRGSDGALATITPRVLRAQAAAVHGTNLTSPSGVVLRTYMDHEVVRLEAEVCGSVSLMALTVFAVCASIGLNDIAWTSSDSRRRVSSTVMYITIVACYTHYLMVQGNDLLLNSIEGSYYSLLRYLEWMFTTPVLLILVFQLHGLVCTPSQARYRREMWGIVVADEVMLVTGMLVNDTEGMTRMMLLGASFACFFTIIGTCIGLFREVLDSELTRGDRARFVILAIAKTICWTSFPVVFVAKELQFIDASVEHEFFLSCDVLTKAAYCLLLSAGNIRVLDVHRDEEVADIERLTKMQRDFFYNITHELRMPLNSVIGFNTLAVESGELTDVTDGFIKNSITS…
M. pusilla	RHOD-HK1	Mipuc13g01040*	428,583 -> 428,463, 428,173 -> 428,021, 427,775 -> 426,415	ATGGTGCGCGCGAACGACGTGTTCCTGCGGGATAGCCAAGGATGGAACGCGGTGCAGCGGCTCGTGAACCTCCGCGCGGCGTCGGGCCGCGAGCGCGACTCCGCCAAGCGCACGATGAAGACCAACCTCGCGGCGTTCGTCGTCCCGTCGGTGATATCCGCCGTGTGCGTCCTCGCGGGCTGCATCGCGCTGCACGAGTACTGCGCCGAGTCGATCCCTTCGCCAGGCGACGCGGCCCTGTTCACGCCGGAGCGCCCGTTCCACGGCATCCCGCGATGCTTCTTCGCGGGGGAGGGGATGTCGTCGTACCGCGACAGCATCGCGCGCGCGACGCGAGCGATGGCGACGCGAGCGACGAAAAGCGTCGTACCGCCGAGCGTCCGCGACGACGAAGAGCAG…	MVRANDVFLRDSQGWNAVQRLVNLRAASGRERDSAKRTMKTNLAAFVVPSVISAVCVLAGCIALHEYCAESIPSPGDAALFTPERPFHGIPRCFFAGEGMSSYRDSIARATRAMATRATKSVVPPSVRDDEEQTLAMTKIAAMSFYAASLFTTAVSGVIPGFRAGPLKTSLLMYHSMICLWSLMYYALDFFHLVPTVASERDGALEYSAMRVVAVWPVTSTLMISKIAMLLLTTRHQFDKEEEDDRVWENALEERLIGGGGDDDDDGGSPRSAAAAAGGSIRGGRKGAESIIRALRSGSNRASGGAGAGTPTTNSGDRSDDGGGDRRRRGSGTGDECDSDAKTFGGVVGFVVRMMGHVERVFDIAFRDGAASFRKTIGEDEVMATAWDVWLVALVNNLM…
M. pusilla	RHOD-HK2	Mipuc08g00350	73745 ->73832,73992 -> 74310,74509 -> 76173,76374 -> 77331	ATGGGGAACGCCGCGGTCGCGTCGACGGAGCCCGTCTCCGTCGCGCGAACGCAGGTCATGCCGACGGTCTCGCCGTGGAATCTCGCGGGCATGGCGACCGCGTTTGTGCTTCTCAACCGCGCGATCCAGCGCGTGATCCCCGGGATCAGCGTCGGGGTACCGAACGCGGACGGGAGCGTCGAGTCCGTGGACGAATCGCACGCGCGAATGGCGTTCGTGGTCTTTACCGCCGCGCTCTTCTTCAACGTGAACGCCGCGGCGTTTTCGATCCACGACTCGAAGCGCAAGCTGAACCTCCAGGTCGCGTACATCTCCACGATCGCCGCGTACACGCACTACGAGATGGCCGAGGGGAGGGACTGGTACGTCAACACCTTCGGCCCGTCAGGAGAGGTGGTG…	MGNAAVASTEPVSVARTQVMPTVSPWNLAGMATAFVLLNRAIQRVIPGISVGVPNADGSVESVDESHARMAFVVFTAALFFNVNAAAFSIHDSKRKLNLQVAYISTIAAYTHYEMAEGRDWYVNTFGPSGEVVSFSGLRQLEWACTTPILLLLVQNLHAFVFAALPRAMGPKKTSLTTTRDGTTKAANAIAPYVPVNRIALILADELMILCGLVAPLTRGLERFAFLSVAMACFGFIIYHSLFALVDITRRADGLSVADAGRVKCIAALKMIAWTVYPAVYFAVLFGVMTPARQHEIYLYNDVLTKFSYSLVISAGSMRFVEMVDQKRTQLTAHMAGMQRTFFFNITHELRTPLNSIIGFNTLAMESGELTEFTESFIKASLTSAEALLSLINQILDVA…
M. pusilla	RHOD-HK3	Mipuc07g02760**	558,098 -> 556,117, 555,929 -> 554,492	ATGCGCGCGGGGTCTCCCCGCGGGGTCGCCGCCGCGGCGACGGCGCCCGCGCATCCCGCGCGCGCGGACGAGCTCTCCGGCCGAGCCCTCCTCCTCCTGTTCCTCGCGTTCCTCGCCGCGGACGCGTGCCTCACGCCGGTGTTCCTGTCGTCCAGCGACGCCGCGCCGAGACGCGATGACGCGCCGTCGTCGTCCGCGACCGCGTCCGCGACGTCGTTCCGCAGGGACGTCGCCGTGTTCGGGACCGCGCTGTTCACCGCGGCGACGACGCTCAGCGTCGTGAGCGCGCTGTGGGCGACGCATCCGGCGCGGAGACGCCACTTCTGGTCCGCGACGTACGTCAACGCCGTCGCGGGGGTGGCGCACCTTCAGATGATGCGAGGCGGAGAGTGGTGGCTC…	MRAGSPRGVAAAATAPAHPARADELSGRALLLLFLAFLAADACLTPVFLSSSDAAPRRDDAPSSSATASATSFRRDVAVFGTALFTAATTLSVVSALWATHPARRRHFWSATYVNAVAGVAHLQMMRGGEWWLVGDARTRGDLPSGLRLLSWFFSTPVMIVLMRQFHGLARKPPLSSLTTVSKSAFKGGKKGGNRAAADGGGAAKAKTRASSSSYAPPPASHLAWGTVFMLACGCGGVIAPGMPPPIARVLVVLGGGAFAWVLTQMVRILLGAAEGSAFDSVRRDRGRIRVLVFINVCAWCVFPLVFLARRAGLIDDDEAHLGFSAGDGCAKFSLSALYLVGCGRILDLAEEDVRRRVQEGMADQLAFYHSLSFELRQPLSAVIGFGQLALEYPGPEKV…
M. commoda	RHOD-HK1	Mipur12g04890	1019134 -> 1019218 , 1019497 -> 1022498	ATGAGCGCGCCGGACGACACGCGGACGGCGGACGCCGAGCGTCTTAGCCCGCCTCTACCGTCCGTGAACCCGATTCACCTCATATGCTTGTTCACGGCCTTCGTGAAAGTTAACGGGCAGCTCCGGCGATGGTACGAGCCGCTCGCGCCCCCCAACGTCATCTCCGACCACATCCCCGACCTCGCGGGCGTGTTCCACGCGGATCACCCCTCGTCCGGCGACCCGGACTCACCCATCGACGTCGAGACGCACCACGCGCTCGTCGCGCTCGTCATCTTCGCGGTCGCCTTCGTCTTCAACATGAACGCCGCGATGTGGTCCGTGCAGAACAACCGGTGCCGTCTGAACCTGCAGGTCGCCTACATCAGCGCGGTCGCCGCGTGGACGCACTGGGAGATG…	MSAPDDTRTADAERLSPPLPSVNPIHLICLFTAFVKVNGQLRRWYEPLAPPNVISDHIPDLAGVFHADHPSSGDPDSPIDVETHHALVALVIFAVAFVFNMNAAMWSVQNNRCRLNLQVAYISAVAAWTHWEMYRGQDWYVAVPNAGARGQTVSFSCLRQLEWVFTTPILLLLVQNLHAYAVSSLPDQQLVEAGGFAAKNPKMTRSGSTYVPANRLRLVLADEVMILAGLLMPIFPFGAARGALLFIAMSCFAYIVYHSVHALIDITIFMQLSVADLGRLYAICGLKTICWSFYPAIYFLTEWGVIDCKTQHELYLFNDVLTKFSYTLMISAGSIRFIEVLEEHRAKVVIQMSQVQRSFFFNITHELRTPLNSIIGFNTLAMESGELTEFAESFIKASL…
M. commoda	RHOD-HK2	Mipur11g05890	1,104,404 -> 1,104,344, 1,104,204 -> 1,101,500	ATGACGACCGACGCGCCGGGCTCGGAGTCGCTGCCGCGCGTCAAGGCGAAGCACGTGTTCCTGCTCTTCGCGCTCTTCGCTTTCGTCAACACCAGCCTACGCAGGGTCTTCTCCCCCAAGGATGGCTTGGCCGACAGCATCAGCCTGCCCGACGGCTCTTCCAGCGACGGCATCGAGCGCGACCACGCGTTCGCGGCGATGATGCTGTTCGGAGCCGCGTTCATGTTCAACATGAACGCGGCGATGTGGTCGCTGCACGTCACGAAGACGTCGCTTAACCTGCAGGTGGCGTACATCAGCGCGGTCGCGGCGTGGACCCACTACGAGATGTGGCTCGGTAAGGATTGGTACGTCTCCTACATGGGATCGCGGTTCATGGGGGGCAACGCGGTGGCCTTC…	MTTDAPGSESLPRVKAKHVFLLFALFAFVNTSLRRVFSPKDGLADSISLPDGSSSDGIERDHAFAAMMLFGAAFMFNMNAAMWSLHVTKTSLNLQVAYISAVAAWTHYEMWLGKDWYVSYMGSRFMGGNAVAFSGLRQLEWCFTTPILLTIVQNIHAYAFAAAGTSDKGKRNPATYQPVNRAVLIAADECMLLCGLVLPLASGVERAVFLTAAVACFVFIIYHSVHALLDVMTFSELSHMDSARLTAIVALKVIAWSGYPITYFATEFGYIDCKTQHDWYLYNDVITKFSYTLIISAGSLRFIEVLEERRKAFAIQMSRVQRAFFFNITHELRTPLNSIIGFNTLAMESGELTEFTESFIKASLTSAEALLGLINQILDFAKFEGAKDKSGGSNATIEL…
M. commoda	RHOD-HK3	Mipur09g03070**	599585 -> 602968	ATGGCCACGACCATGAGTCGTCCCCGCGTATCGAGCGGGGACGAGATCCAGGGCTCGACCCTGCTGGCGCTGTTCGCGGCGCTTGTGGCTCTCAACGCCCTCGTCGCACCGCACCTCGCGGGGTGCCCCATCGGCGACGGCGGGTCCGGGGCGAAGGGAACGGGGGGCACGTGCGCGGCGACGGACGCGTCCATCGGCGGCAGTCGCGACGTCGCCGTCTTCGCCGCCGCCATGTTCGTCGCGGCGACCGCCTTCGCGCTGGTGAACGCGGCGATGACCGCGTCGCCCGATCGATCGAGGCACTTTCAGTCGGCAGCGTACGTCAACGCCTGCGCGGCGTTCGCGCACCTGCAGATGGTCCGGGGCGAGAACTGGCACGTGTCCTCCGCCGACGGGTTC…	MATTMSRPRVSSGDEIQGSTLLALFAALVALNALVAPHLAGCPIGDGGSGAKGTGGTCAATDASIGGSRDVAVFAAAMFVAATAFALVNAAMTASPDRSRHFQSAAYVNACAAFAHLQMVRGENWHVSSADGFSISGLRLLEWLFGTPVMIVLAKQLYALSREPPVDYVSAAVKLFERDRGADGVYIPPPSIRLVQADVLMLVCGCFIANLAPAPPAVRNGALFVGVATFGYVISHLSRCLAGSAVYSAIAGVRKDAKFGYALAVFNVVSWCVFPTAYFLHVSGRIDAARLDLGYAIGDAFAKFSCTMLYVTGCGRIMDLAEDEAAQRTDAQVAEQREYIRAVCAELKAPLDAIVGYGQMSADYDENGEKTPSQVRRFQRAILTSAESMRELVSQAAQY…
* 117 aa Rhodopsin
** lacks HATPase
Strain	Gene	CDS_annotated	Genome position	nucleotide sequence	AA seq
B. prasinos	CRY1	Bathy03g00300	55,928 -> 57,652	ATGGGCAATGAAGCGACGACCTCAATCGTCTGGTTTCGCAAAGGTTTGCGCATTCACGACAATCCGGCGTTGTCTGAAGCTTTGATAGATGCGAAAAATTTCGGCGGCGGCGACGAGAGCAAAAAAGTTTTGCCACTGTTCATCTTAGATCCGTGGTTTTGCAACGAGAAGAGCGTTGGAGCGAACAGAATGAACTTTTTATTGCAATCGCTGACAAACTTGAACGAGAATCTGGGATCCTTATTGTCGATTGAGAATGTGAACGACGCGAACAATTGCTTAACAGTTGTCCAAGGAAAGCCGAAAGATGTGTTGCCGAACGTCATCAAGAAGTTTAACGTTTCCTCCGTATACTTCGAAAAGGAACAAGTGGAACCGTTCGGTAAGCAACGCGACGAA…	MGNEATTSIVWFRKGLRIHDNPALSEALIDAKNFGGGDESKKVLPLFILDPWFCNEKSVGANRMNFLLQSLTNLNENLGSLLSIENVNDANNCLTVVQGKPKDVLPNVIKKFNVSSVYFEKEQVEPFGKQRDEEIIEMCKKLNVDVNTYASHTLYDQEFLLSKASAKGIPPSTMGAFQKVLANVGEPPSPVPEPPKNSLRVIPNAGDALSKEFKYANGIPTLEDLGYKAKSLSFKGGKGGETEGLRRMRGALCRGGDGYKYVQEFDKPQSSPCQLFAKEKGSGKALNPFEMAKKASSSSSPKEESLLWPSTTALSPHLKFGTVSVRQFYFELQDILKNELKGKHTNPPTSLMGQILWREFYYVNACGTPNYDKMVGNRICKQIKWKHDPENLAKWENAQ…
O. tauri	CRY1	ostta05g00270	41468 -> 41880, 41882 -> 42526	ATGTCCACCACGTCCGATGACGTGCTCACCGAACGCGACGCGCGCACGTTCAGCGAATCTCTGGCCAAATCATTAGGAATCTTTGCGACCATTCCTCGACCGATCGCCGAGGCGCACATGCGATTGCGTGGATACGACGCCCCGCCGTCGAGCGTCTCGGACGCCGAGGTCCGAGGGGCGCTGTTGAAAGCGTTGTCCGACGAAGTCTTGCTCGAGCGCGAGGCGAAGCTACGAGGGGAGGCGTTCGATCCGTACGTGAACGCGCGCGGACGACCGCAGGCGAGACGGACGCAGGAGACGGCGGAGCGACGGCGGTGCGATAGGAGCAATTCGAGGGAGACCAAGGGGAAGGCGTTGGGAGCGAGGAGTGATAGCGATGATGAAGATAGTGAGAGCGGG…	MSTTSDDVLTERDARTFSESLAKSLGIFATIPRPIAEAHMRLRGYDAPPSSVSDAEVRGALLKALSDEVLLEREAKLRGEAFDPYVNARGRPQARRTQETAERRRCDRSNSRETKGKALGARSDSDDEDSESGSSVXGAYKPRDVASASEEETSEEEYGDASGPSDDDYNYCDDEEAEADDDGNYFGRAEMEPPAPDGANPFASIDFDLGEEARVQIEEAKRVCAARDARANDLSDAFTSLRATTGSEVSPAVSGRVAFSDKDDVASIAGSIAASDVTDRFDAVSLASVAATLGSDATDRVADVDSFYDDLRSLAGRAEVIYESGSGSDGGFPGTDSDEDHATQKENAPPTP
Ostreococcus RCC809	CRY1	Od05g00310	45,254 -> 46,930	ATGACGACCGTCTCCGGCGGTAACACGGCGCGTTCCATCGTATGGTTTCGAAAAGCGCTCAGATTACACGACAACCCCGCCCTCGTCGCCGGCATCGCGCGCGCGAAGAGCGTACAGCCGGTGTTCGTGTTCGACCCATGGCTTTGTCAACCCTCGCGTGTGGGCGCCAATCGCATGCGGTTTTTGTTGGAATCGTTGCGAGACTTGGACGCGTCGCTGCGAGACGTCGGGAGCTCGCTGTTGGTTTTACACGGAGCGCCTCGGGTCGTGTTACCCAGGGCCTGTAAGTCTTGGAAGGTCGATTTAGTGACGTGGGAACACGATATCGAACCGTACGCGAAGATACGCGACCGGGCGGTGCGAGGAGCGTTGGAACGAGCGGGCGTCGAGTGCCAGTCG…	MTTVSGGNTARSIVWFRKALRLHDNPALVAGIARAKSVQPVFVFDPWLCQPSRVGANRMRFLLESLRDLDASLRDVGSSLLVLHGAPRVVLPRACKSWKVDLVTWEHDIEPYAKIRDRAVRGALERAGVECQSHSGHTLYDVDEMLEKCKGNPPTTYQGFMKIVDKMGAPNQATEAVAKMPEPFCKTLEETQNLVEGVADDFGIPALEDFGYEPMGDDEGFQARGGETEGLRRLRTQLSRKEWVGQFEKPNTNPTTLFHGLSEGKPKPKSPFEIAAARGKGESSTSGRANADIFMTPSTTALSPYMKFGCVSPRVFYHELVAVLEALDGKHTKPPVSLMGQLMWREFYYLVGAGTPNFDKMEGNPICRQIPWNKDRELFAAWENAQTGFPWIDAAMTQL…
O. lucimarinus	CRY1	Ol05g00260	42,020 -> 43,708	ATGACGGCGCCGAGCGTGAGCAACGGCACGACGCGTTCGCTGATTTGGTTTCGCAAAGCGCTGCGCGTCCACGATAATCCCGCTCTCGCCGCGGGCATCGCGCGCGCGAAGAGCGCGCAACCGGTGTTCGTGCTCGATCCGTGGTTCTGTAAGCCCTCGCGGGTGGGGGCGAATCGCATGCGGTTCTTGTTGCAATCGCTGCGCGACTTGGACGCGACGCTGCGAGAACGCGGCAGTTCGCTGCTGGTGCTGCACGGCGAACCGCGAGTGGTGTTGCCGCGAGCGTGCAAGACGTGGAAGGTTGATTTGGTGACGTGGGAACACGATATCGAACCGTATGCGAAAATGAGAGACACCGCGGTGCGAGGCGCGCTGGAGCGCGCGGGAGTAGAGTGCGCG…	MTAPSVSNGTTRSLIWFRKALRVHDNPALAAGIARAKSAQPVFVLDPWFCKPSRVGANRMRFLLQSLRDLDATLRERGSSLLVLHGEPRVVLPRACKTWKVDLVTWEHDIEPYAKMRDTAVRGALERAGVECASSSGHTLYDVEEMLAKCHGKPPTTYSQFLKIVDKMGAPAAALDAPKAMPAPFTGTAEETKELVAGVADAYGIPTLEELGYEAMHDDEGFQAIGGETEGLRRLRRQLSRTEWVHTFQKPDTNPTTLFHALGAKKPKPKSPFEIAARDAGSKNDATNTAANSDMLMTPSTTALSPYMKFGCVSPRVFYHELNAVLAKFEGKGQPSQPPVSLMGQLMWREFYYLVGAGTPNFDKMEGNPICRQIPWNKDRELFAAWENAQTGFPWIDAA…
O. mediterraneus	CRY1	Ostme03g00320	46,336 -> 48,054	ATGTCGTCCCCAGCCGTCGCGGCGTCTTCGACGTCGAGGTCCATCGTCTGGTTTCGCAAGGCGCTGCGCGTGCACGACAACCCAGCTCTTTTAGCGGGCATTAAAGGCAACGCTGTGAGCGCGTCGCAGCCTGTATTCGTGCTCGACCCTTGGTTTTGTAAGCCCAGTCGCGTGGGGTCGAATCGCATGCGGTTTTTGCTGGAGTCCTTGCGAGACTTGGACGCGTCGTTGCGAAGCGTCGGGAGTTCGCTGCTCGTCCTTCACGGCGAGCCTAGGGTGGTTTTACCGCGTGCGTGCAAATCATGGGACGTCAACTTGGTGACATGGGAGCATGATATTGAACCATACGCAAAAGTGCGAGATTTAGCCGTGCGCGGAGCGTTGGAGCGCGCTGGGGTG…	MSSPAVAASSTSRSIVWFRKALRVHDNPALLAGIKGNAVSASQPVFVLDPWFCKPSRVGSNRMRFLLESLRDLDASLRSVGSSLLVLHGEPRVVLPRACKSWDVNLVTWEHDIEPYAKVRDLAVRGALERAGVECTSVSGHTLYDVDEVLKKCKGPPPTTYQGFLKIVGSMCEPAVATGAPEKMPKPFTGTFEETRALVSGVADGYGIPTLEDLGYEALGDEEGFPARGGETEGLIRLRKQLARTEWIAGFEKPNTNPTTRFHALKQSKPKPKSPFEIAAGGGKGENPRTDANTLITPSTTALSPYLKFGCVSPRTFYHELKAVLAALDGKHSKPPTSLMGQLMWREFYYVVGAGTANFDKMEGNPICRQIPWIKDKELYAAWENSQTGYPWIDAAMTQ…
M. pusilla	CRY1	Mipuc09g02830	571,693 -> 570,014	ATGGGGGGGGAAGACAAGACGACGCGGTCGATCCACTGGTTCCGCAAAGGCTTGCGCGTCCACGACAATCCCGCGCTCGTCGACGCGTGCGCGGACGCGACCGCGGTGCAGCCCATCTTCGTGTTGGACCCGTGGTTCCTGACGCCGTCGCGCGTCGGCGCGAACCGCGTGCGATTCCTCCTGCAGTCGCTGACGGACCTCGACGCGTCGCTGCGCGCGCGCGGGTCGAGTCTCCTCGTCCTGCGAGGCGACCCGAAGGCGGTGGTGCCCGCGGCGCTGAGAGCGTGGGGGTGCGACCGGTTGACGCACGAGGTCGACACGGAGCCGTACGCGTCCGCGCGCGACGCGGCCGTGCGCGACGCCGCGAAGCGCGTGGGCGCGGAGGTGAAGACGTTCGCG…	MGGEDKTTRSIHWFRKGLRVHDNPALVDACADATAVQPIFVLDPWFLTPSRVGANRVRFLLQSLTDLDASLRARGSSLLVLRGDPKAVVPAALRAWGCDRLTHEVDTEPYASARDAAVRDAAKRVGAEVKTFASHTLYDMERLLSKCPKGAPPTSYASFLKIAGSCGAVAKPAPPPPASMPGSPDGKSHVELVAMIEDVVSSAEVGVPTLEELGYPELPDDEGFPARGGETEGLDRLRRMLSRKTWIAEFQKPMTSPTSLWAVVGADGKTQKPANPFEAASKASKSKTVGAEAFLAPSTTALSPYLKFGCVSPRTFYHELKDVLNDAKGKHSAPPVSLEGQLLWREFYYLAAFGTPNYHKMEGNPICRQIPWTWDEERLAAWEEGRTGFPWIDACMHQL…
M. commoda	CRY1	Mipur10g03110	665,674 -> 663,974	ATGGCTGCCAAACGAACGATCCTGTGGTTCCGAAAAGGCTTGCGCGTGCACGACAACCCGGCGCTGGTGAAGGCGTGCGAGGGCGCCTCCGCGGTCCAGCCCGTGTTCGTGCTGGACCCGTGGTTCATCAAGCCCGAGCGCGTCGGCGCCAACCGCCTTCGGTTCCTGCTCGAGTCCCTCACGGACCTCGACGCGTCGCTCAGGGCGCGAGGGTCCTCGCTGCTCGTGCTGCACGGCGATCCGGCGCGCGTCATCCCCGCCGCGCTCGAGGCGTGGCGATGCGACAGGCTGTGCTACGAGTTCGACACCGAGCCGTACGCGCAGAAGCGCGACGCGTCGGTGAACGAGGCGGCGCGGGCGTTGGGCGTGGAGGTGCACGCGCCGGTATCGCACACCCTC…	MAAKRTILWFRKGLRVHDNPALVKACEGASAVQPVFVLDPWFIKPERVGANRLRFLLESLTDLDASLRARGSSLLVLHGDPARVIPAALEAWRCDRLCYEFDTEPYAQKRDASVNEAARALGVEVHAPVSHTLWDLDRLLAKCPRGEPPTAYASFLKIAHGVGPVPPVAPDVPSITPLSDGDALSDGKDLVDALRDVVTGSGIPSLERLGYEPIKAGEGFPARGGETEGLARLRKMLARTTYIAEFKKPQTNPTELWTPVLGKEGKVKGAPPANPFEAAKKSSKEPKSTQLAEAFMAPATTALSPYLKFGCVSPRTFWHELRAVLDVELGGKHSKPPESLEGQLLWREFYYLAGYGTPNYDRMAGNRICRQIPWTWDEERLAAWEESRTGFPWIDACMM…
B. prasinos	CRY DASH	Bathy14g00970	183,599 -> 183,364, 183,203 -> 181,763	ATGTCGCCGGCGTTATCCAATGTGGACGACGGAAAGACAAAGAAGAAGAAAAGAGTGATCCTGTGGCACAGAAACGATTTGCGCGTGCACGATAACTTAACCTTAAAAGAAGCGTTGACATTTTGCAGTGAGTCGAGTGAGCTGTGTGAGCTCGTGCCGACGTACATTTTCGATCCGAGATGGTTTTTGAGTGATGATGCGTTTGACCGGTCTGATCAGAAAAGGAGAGAGAAAAGGTACGCGGAACGCGTCGTCTGACATTTTTAATTCTTAATACGTTTTCTCTCGAGGCTTTGAAGACTCCTGTTGTTGTTGTTGTTGTTGTTGTTGTTGTTGTCGTTTATGGTGTTTGTCTTCTGACCTTTTAACTCTCCTCTCTTTTACATTATTTATTAGTCT…	MSPALSNVDDGKTKKKKRVILWHRNDLRVHDNLTLKEALTFCSESSELCELVPTYIFDPRWFLSDDAFDRSDQKRREKSLTNAPKCSQRRAEFLLESVLDLKERYKRLGSDLLIKIGKSENVLDALDADVVVCSREVCEDERALERKVKRKAKGELKLVWDNTLYHYEDVFESGNCYQNGLNDLPTQFTQFKNKVESKVSVRKPILNDAELSDGLKKFSSPSNVSEEEMQFVPTIEDIPLSDDARQMHAAIPKDNSITPVYSFKGGESEALKRVQRYLYETDAVATYFDTRNGMLEDLESTKLAPYLALGCISPRFIENEIRKYEKERVENKSTYWVIFELTWRDFYRFFALRHGAKIFKLDGIGSNGKMPPWTAEHEGRDEIFEKWISGTTGYPLIDA…
O. tauri	CRY DASH	ostta01g06470	1058606 -> 1060246	ATGGGACGCACGCGCGTGGTGATTTGGTTCAGGAATGATTTGAGGTTGTTGGACAACGCGTGCGTCGCGCGCGCGGCGACGCTCGCGAGCGAATCGAGCGACGTCGAGGTCGTGCCGGTGTACGTGTTCGATGAAACGTATTTTAAGCCATCAAAGCGCGGTCTCGCGAGATTCGGCGCTGGACGAGGGAAGTTCACGCTCGAATGCGTCGGCGACTTGAAGACGTCGCTTCGCGCGCTCGGCAGCGACCTATTGGTGCGATGTGGGAAATCGCGAGATGTCATCGCCGAGCTCACGCTCACGGGAGCAAACGATCGTACGATCATTTTGACGCAGACCGAGGTCACGAGCGAAGAGACTGAAATGGATGTGGCCGTGGAGCGGGCGACGAGAGAGCGA…	MGRTRVVIWFRNDLRLLDNACVARAATLASESSDVEVVPVYVFDETYFKPSKRGLARFGAGRGKFTLECVGDLKTSLRALGSDLLVRCGKSRDVIAELTLTGANDRTIILTQTEVTSEETEMDVAVERATRERARGGAASATMERHWGSTLYHIDDVPFDVTSGLSDLPDVFTPFRNKVESKCKVRDVIPAPTANELGHVPASVEGFEWMPKPSDLPFASSEIAMDCDKRIKDCLDERSVLDFKGGESNALARVKYYLWESDRLATYFETRNGMLGGDYSTKLAPWLALGCVSPRHVVSEIRRYESERVENKSTYWVIFELIWRDFFKFFALKHGNKIFHLDGTAGRRASWKRDEKILKAWKTGTTGYPLIDANMRELAATGFMSNRGRQNVASWLALD…
Ostreococcus RCC809	CRY DASH	Od01g00210	35,764 -> 34,079	ATGACGAGCGATACGTCGGCGCCCGCAGCGTCTCCGGGCCGGACGCGCATCATCATTTGGTTTAGAAACGATTTGAGACTGTTGGACAACGCGGTGGTGACTCGAGCGGCGGAACTCTTCAAGCGGTCCGGCAAGACGGCGGAGGTCGTGCCCGTGTACGTGTTCGACAAGACTTTTTTCCAAACGACGAAGCGTGGAACGGAACGTTTCAGCGCAGGACGCGCGAAGTTTGTGCTCGAGTGCGTGGAAGACTTGAAGAAATCACTCCGGGAACGCGGCAGCGACTTGTTGGTGAGAAGCGGCAACACGGTGGACGTGATCCGTGAGCTCACGCTCACGGGAGCGAACGAGCGGACGGTGGTCTTGACCCAAGAAGAAGTGACGAGCGAGGAGACCAAC…	MTSDTSAPAASPGRTRIIIWFRNDLRLLDNAVVTRAAELFKRSGKTAEVVPVYVFDKTFFQTTKRGTERFSAGRAKFVLECVEDLKKSLRERGSDLLVRSGNTVDVIRELTLTGANERTVVLTQEEVTSEETNMDRVVERMIKDRARSGAAAATMERLWGSTLYHIDDIPFDVEGGLKDLPDVFTPFRKKVETKSSTRESMPAPGKNALGSMPPDVAGLEWVPTPSDLPFVSAETTKACEEWIKDGPHGSSVFDFKGGESHALARVKYYLWDSDLLASYFETRNGMLGGDYSTKLAPWLALGCVSPRYVANEIRRYESERVENKSTYWVIFELIWRDFFKFFALKHGNKIFHLHGTTHRRASWKDDEKIINAWKTGTTGYPLIDANMRELAATGFMSNR…
O. lucimarinus	CRY DASH	Ol01g06690	1,114,533 -> 1,116,188	ATGGCGACTTCATCGCCTCGTACGCGGGTGATTGTTTGGTTTCGGAACGACTTGAGGTTGTTGGACAACGCCGTCGTCGCTCGAGCGGCGGCTCTGCGCGGACAATCGGACGCCGCTGAGGTCGTCCCGGTGTACGTGTTCGATGAGACGTTTTTTAAGACATCCAAGCGCGGTCTCGCGCGCTTCGGTGCAGGGCGTGGGAAGTTTACGATTGAGTGCGTGGACGACTTGAAGCGCGCGCTTCGCGGCGTCGGCAGCGACTTGTTGGTGCGTTGCGGCAAGACGGAGGATGTCATCACCGAGCTCACGCTCACGGGTGCGAACGACAAAACGATCGTGCTCACGCAAACAGAGGTGACGAGCGAGGAGACTGATATGGATAGGGCGGTAGAGAGGGCG…	MATSSPRTRVIVWFRNDLRLLDNAVVARAAALRGQSDAAEVVPVYVFDETFFKTSKRGLARFGAGRGKFTIECVDDLKRALRGVGSDLLVRCGKTEDVITELTLTGANDKTIVLTQTEVTSEETDMDRAVERASKERARSGGASASMERLWGSTLYHADDLPYDFAGGLHDLPDVFTPFRNKVESKCSVRAVVPAPTANALGSVPASVAGLDWMPEPKDLPFASAEIAPACEKWLKDGADERSVLEFKGGESQALARVKYYLWDSDLLATYFETRNGMLGGDYSTKLAPWLALGCVSPRYVVSEIRRYESARVENKSTYWVIFELIWRDFFKFFALKHGNKIFHLDGTANRTASWKSDEKILKAWKTGTTGYPLIDANMRELAATGFMSNRGRQNVASW…
O. mediterraneus	CRY DASH	Ostme01g00240	36,582 -> 34,930	ATGGGAAAGTCAACGTCCGATCCCATGGAACCGTCGCGCACGCGCGTGGTGATTTGGTTCCGCAATGATTTGCGCGTGCACGACAACGCGTGCGTCGCGCGGGCGGCGGCTTTACGCGCGTCCGGCGCCGAAGTAGTCCCTGTATTCGTATTCGATCCGACGTTCTTTAAGACATCCAAGCGCGGCGTGGCTCGCTTAGGTGCGGCGCGAGCGAAGTTTGCCCTAGAGTCGGTCGAGGACTTGAAGACGACGTTGAAGGCGCTAGGGAGCGATTTATTAGTGCGCGTCGGCGAGAGCGAAGACGTCGTCGCAGAATTGACGCTTACTGGTGCGAATGAACGCACGATTGTGCTCACGCAAACCGAAGTGACGAGCGAAGAAACAGACATGGATGTACGC…	MGKSTSDPMEPSRTRVVIWFRNDLRVHDNACVARAAALRASGAEVVPVFVFDPTFFKTSKRGVARLGAARAKFALESVEDLKTTLKALGSDLLVRVGESEDVVAELTLTGANERTIVLTQTEVTSEETDMDVRAEKKCTAVARTGGGDARFERIWGSTLYHIDDLPFELSDLPDVFTPFRNKVESKCEVQSLIPSPSNGALGSVPTSAGNFEWFPKPCDLPFATPKLAQDCAALISNGVDERRAMDFKGGESQALARVKYYLWESKLLQTYFETRNGMLGGDYSTKLAPWLALGCVSPRYVVSEIRKYESEIMENKSTYWVIFELIWRDFYKFFALKYGNKIFHLHGTCSNRSAAWREDDAALKAWKSGMTGYPLIDANMRELKNTGFMSNRGRQNVAS…
M. pusilla	CRY DASH	Mipuc13g00600	159,696 -> 159,346, 159,032 -> 157,698	ATGCCCGCAGACGACGCCGCGTCCGCGCGCGTGCTCCTGTGGTTCCGCGGCACGGACCTCCGCCTGCGCGATAACCTCGTCGTCGACGCCGCGAGCGCGCTCGTCGCGAGCGGGAGCGGCGACGTGGACGTCCTCCCGGTGTTCTGCTTCGATCCGCGGACGTTCGCGGCGAGCGCGTGGGGGACGCCCAAGACTGGCGGCCGCCGCGCGCGATTCTTGCTCGAGTCCGTGCTCGACCTCAAGCGATCGCTGCGCGACGTCGGGAGCGACCTGCTCGTCGCGGTCGGGAAGCCCGAGGACGTCATCCCGAGGTATTTGCTGGAGGGGGGGACGAACGTCGTCCTGACGCAGGTGCGGCGTCGACGTCGCTCGCTCGCCGCGGCGTCCGCCCGTCCGTCG…	MPADDAASARVLLWFRGTDLRLRDNLVVDAASALVASGSGDVDVLPVFCFDPRTFAASAWGTPKTGGRRARFLLESVLDLKRSLRDVGSDLLVAVGKPEDVIPRYLLEGGTNVVLTQEEVHQEERRVDAAIASAVKIANPKNAMRTVWNSTMYHVDDIPFNADASDVPNGFTPFRNKVESKATVRAPAPSPKPGALPLAKASIDASVLEYEPSLDDLPFATEDERARAKAPTHPNAVLPFEGGETAALARVEYYVWESEKIKTYFETRNGMLGGDYSSKLSPWLAHGCVSARHVHREVRKYERERVENKSTYWLIFELIWRDFFIYFAKKHGNAIFTPHGTAGRGGTWTGGAGPWRDDPAALKAWKEGKTGFPLVDANMRELAATGFMSNRGRQNVASW…
M. commoda	CRY DASH	Mipur10g00130	23,769 -> 24,532, 24,631 -> 25,204, 25,498 -> 26,826	ATGGCCACCTCCGCCCCGGCGAGGGTCCTCCCCAGCCTCCTCCCCGACGGCTCCGGAGGCGGTGACGACGCCGGCATCTACGCGTGCCTGTTCGACATGGACGGGACGCTGTGCGACACCGACCCTCTCCACCACGAAGTCTTCTCGAATCTCCTCCTGGCGCACGGCAAGAACGGCGGGGTGCCCATCGACGACGACTTTTTCCACAAGCACATCGCCGGACGAACCAACGAGGACATCTTCGCGGACCTGTGGCCGGAGCTGTCCGTCCCCGAGCGCGAGGCGATGTGGGAGAAGAAGGAGGAGGACTTCCGCGCGCTCGCCGCGACCAAGCTGCGAAGGCTCCCGGGTCTCACCGAGCTCCTGGCGTGGATCGACGCGAGGGGCATCCGAAAGGTG…	MATSAPARVLPSLLPDGSGGGDDAGIYACLFDMDGTLCDTDPLHHEVFSNLLLAHGKNGGVPIDDDFFHKHIAGRTNEDIFADLWPELSVPEREAMWEKKEEDFRALAATKLRRLPGLTELLAWIDARGIRKVAVTNAPRPNAELMLTSLGLDGYFEHVVIGTECTKAKPHPDPYLEGMRLVGAVDASRCVAFEDSPAGAAAAVAAGIPTVGVTTSQPSSALEGVGVSLCVKNFAEERLMLALESRGSREDGSGALVHVDIALFGMRLATSQPRSRLEPVTLGPIVTPTVTGRIALLHRSVYRSQRRTIAVSGVAFANATADDPDNKKARMTGSDTTTRVVVWFRNDLRLQDNYAVKQAESIATRTAGCDVLPLYVFDPRTFAPSSWGSPKCGGHRGRF…
B. prasinos	CRY3	absent
O. tauri	CRY3	ostta15g01000	178400 -> 176304	ATGACCCTAACCGGCGCGAGCGCACTCATCGCTCGCGCCGGACGCGCGCGAGCCGCGCGCACCGCGCGCGATCGTCGCCGCGCGCTCGCTACCCGACGCGTCTCACAAAAAGTACAAAACGATGACGTGGGCGTCCCGAGCGCTTCGTCGTCCGACCCCGACGTTCGCGGCGCCGTGTGGCTGGCGCGTTCGCACGATTTACGAATGCGAGACAACGAAGCTTTCATCAGCGCGTGCGCGGAGGCGAGAGCGGTCGGTGGGGTCGTCGCGTGCGTGTTCGCGTGGAGCGAGCGGGACGCGCGAGAGAGCGGAGGCGCGCGGCGGGCCTGGTTGGCGAAAGCGCTCGAGGCGTTGGATCGGGATTTGCGTCGAACGTACGGGGGTGGGGTATCGATGTTT…	MTLTGASALIARAGRARAARTARDRRRALATRRVSQKVQNDDVGVPSASSSDPDVRGAVWLARSHDLRMRDNEAFISACAEARAVGGVVACVFAWSERDARESGGARRAWLAKALEALDRDLRRTYGGGVSMFKGEGAEGAMRAARAIRATRVFASKRYEPENAEADERASVEMAVRGVELVRTRGFLLFEPSEVRIDVAARDGYFGTLMPFVHAAERTCGDPGKPKPAPVDVRMVDLGTESDHEWEQIGLEDLGVAPASDRRVDWSAGIRADWDISEGGAVETWSQFTAVGLDRFEAEHGRADPEAGVTVSRLSPYLRFGMISPRTVYHDLVKKDGKNISKTFWHRLYRRELAYWQLHHWPDLPKTSVRSHYENRAWLSGDEADEALRRWQRGETGFP…
Ostreococcus RCC809	CRY3	absent
O. lucimarinus	CRY3a	Ol14g01690	320,007 -> 318,166	ATGCGAGCGGCGTGCGGGGGAGTGGGAGCGACGCGCGCGTTCGCGTCGAGGCGGTACGAACCGACGGCGGACGCGGACGACGAAGAGACGGCGGCGAGCGTGCGGGACGCGTGCGAGATCGTGCGCTTGCCGGGGTACTTGTTGTTTGAGCCAGAGAAGATTCAGATCGATCTGAGGAGGGAAAAGTACTTTTTCGGCACGCTCATGCCGTTCGTGCACGCCGCGGAGAAGCTCGGAGGGAAAGTGGGGGCGCCGCGCGCGGCGCCGGCGAGCGCGCGAGTGGTGGATTTAGGCCCCGAGCACGGATTCGCGGCGTCGTTAGAAGAATTAGGGATAGTATCAGACGTAGATAAACGCTTGGACTGGGCGGCTGGGATTCGCGCGGAGTGGACGATGTCG…	MRAACGGVGATRAFASRRYEPTADADDEETAASVRDACEIVRLPGYLLFEPEKIQIDLRREKYFFGTLMPFVHAAEKLGGKVGAPRAAPASARVVDLGPEHGFAASLEELGIVSDVDKRLDWAAGIRAEWTMSESGAASTWEHFASVGLEKFEDDHGRADIVAPAAVSTLSPYLRHGQISPRQIYHELATKKMGSDGVEGKKLSRVFWHRLYRREFAYWQLHNWPELPSKSVRGHYENRKAWLEGDEAAVALHRWQTGTTGFPTVDAGMRRLWATGWMHQSERMIAATFLVDYCGVHWTHGADWFLDTLVDADLAINSMMWQNAGKSGLDQWDVFAGSLTPDGSSRAHDPEGESIARWIPELAALPKGHLRHRPWEASAKQLDAAGVELGSTYPTRMIT…
O. lucimarinus	CRY3b	Ol14g01000	176329 -> 176439,176489 -> 177181	ATGCGAGCGGCGTGCGGGGGAGTGGGAGCGACGCGCGCGTTCGCGTCGAGGCGGTACGAACCGACGGCGGACGCGGACGACGAAGAGACGGCGGCGAGCGTGCGGGACGCGTGCGAGATCGTGCGCTTGCCGGGGTACTTGTTGTTTGAGCCAGAGAAGATTCAGATCGATCTGAGGAGGGAAAAGTACTTTTTCGGCACGCTCATGCCGTTCGTGCACGCCGCGGAGAAGCTCGGAGGGAAAGTGGGGGCGCCGCGCGCGGCGCCGGCGAGCGCGCGAGTGGTGGATTTAGGCCCCGAGCACGGATTCGCGGCGTCGTTAGAAGAATTAGGGATAGTATCAGACGTAGATAAACGCTTGGACTGGGCGGCTGGGATTCGCGCGGAGTGGACGATGTCG…	MRAACGGVGATRAFASRRYEPTADADDEETAASVRDACEIVRLPGYLLFEPEKIQIDLRREKYFFGTLMPFVHAAEKLGGKVGAPRAAPASARVVDLGPEHGFAASLEELGIVSDVDKRLDWAAGIRAEWTMSESGAASTWEHFASVGLEKFEDDHGRADIVAPAAVSTLSPYLRHGQISPRQIYHELATKKMGSDGVEGKKLSRVFWHRLYRREFAYWQLHNWPELPSKSPPLRFIDGKLERRASPPWTRACAGFGPPDGCIRVNA
O. mediterraneus	CRY3	Ostme05g00230	38,550 -> 35,869	ATGGGTGGCGTCGTCGCGGTGCGGCGCGCGAGACCGACGGTGGGGGCGATCGGCGCGGCGTCATCGATGCGAACGCGCGTGGACGAGTGCGAACGTCATCGGACACGTCATCGTCGTCATCTGTATCCGTCTCGCGGGAGTGGTGGCGGGAGACGATGGGCGACGACGACGGGGTGCGGTGATGCGCGCGATGGTGGTGTCGCGGTGGTTGAGGCTGAGGCTGAGACGCGGCACACCGGGGCGGTGATGTGGTTTAGGCGAGATTTACGCGCGCGGGACAACCGCGCGCTCGACGCGGCGGCGGCGACGGCGCGACGGCGCGGAGGCGTCGTGACGTGCGTGTTCGCGTGGGATGAGGCGTTGGAAGGGGATTGTGGGTGGGATGTGAGCGGTGGTGCG…	MGGVVAVRRARPTVGAIGAASSMRTRVDECERHRTRHRRHLYPSRGSGGGRRWATTTGCGDARDGGVAVVEAEAETRHTGAVMWFRRDLRARDNRALDAAAATARRRGGVVTCVFAWDEALEGDCGWDVSGGAVVGAEAASWGIGGASRVWLGRALEALDADVRARYGGGGVQFARAVKNEKKKKKNEDSDVRGATKYGGGGVDDDDADGCLDVSSYAEALIAAATAARASTVFASARYEPALVRTDALVAQELARANIELVLLPGHVLFEPSRVRLDMASEKYFFGTLMPYVHAAEKSGGKPGKPIPAPAEAHIVDIDKDIIVDDNSSSSSYAWCTLDELKLTPRSDIRANWSAGIREEWDMSEAGALEAWDNFKRATLEKFEDQHGRADLSPTSRLS…
M. pusilla	CRY3	Mipuc04g04060	874,296 -> 876,758	ATGGCGTCGACGTCGTCGTCGGCGGCGTCGTCGTCTGCCGCGAACGCGACCGCCGCCTCGGACGCCCAGCGAGGCGGCGGCGGCGGCGCGTGCGTCGTGTGGTTCCGGCAAGACCTCCGCCTTCACGACAACGCCGCGTTCGCGGCCGCGGCGAGGCACGCGCGCGAGGGCGACGCCCCGCTCGCGTGCGTGTTCGCGTGGTCCGAGACCGAGGACCTCGCGCCGTCGAGACGCCTCGCGTCGAACGACGACATGTCCGCGATCGGCGAGGCGTCCCGGGTGTGGCTCCACCACGCGTTGCGATCGCTCGACGTCGACGTCCGCGCGACGTACGGCGGCGGCGGCGTCAACTTTTTCGCGGGCGCGCACGGCGCGTCGCTCCTCGCGGCGGCGAACGCG…	MASTSSSAASSSAANATAASDAQRGGGGGACVVWFRQDLRLHDNAAFAAAARHAREGDAPLACVFAWSETEDLAPSRRLASNDDMSAIGEASRVWLHHALRSLDVDVRATYGGGGVNFFAGAHGASLLAAANAIDAKIVFCTARHEPAHVARDAATAAFLEARGIALVTLPGHLLWDPRALKIDMRREKYFFGTLMPFVHAAETSGGKVAAPTPAPSAAPCVDLEGADLGADLGADLGADLGADASVRLTSLDDLGVSPRFPPGRDWSSGIRDEWDISERGANEVWASFTRRGLPEYEAEHGRADAVAPAASTSRMSPYLRFGQISPRAMYHDLKRADGKRVSRLFWHRVHRREFAYWQLANWPDMGTKSIRRHYDRRADWIPDPTRDAASAEILRRWR…
M. commoda	CRY3	Mipur07g02370	491,737 -> 489,128	ATGGCGTGCGCGAGGCTGCACGCGGCGCTGATGGCCCGCGCTCCCCCATCGGCACCCTCACGTGCGTGCGCCCGAGATTTGGGCCATCGGGCGAGGACGTGGTCGCTCCGGCCCCATTCGCGTCGTCGTTTCGCGAGCGCCGCCGCCGCCGCCGCGGACCACGACGCCGACGATGCCGCCGCCGCAGGCGCGAGGACGATCGTTCTCGAGGCAGCGGACGCACCGAGATCCCCGCCCGAGGCGTCCGCGCCCCGAGGCGCGGTGGTGTGGTTTCGTCAGGATCTGAGGCTGGACGACAACCAGGCGTTTCGCGCCGCGGTTCGCGCCGCGAACAGGAGGGGCGGCGAGGTGCTGTGCCTCTTCGTCTGGTCCCCGGACGAGGAGGGGAACGATGAGGGC…	MACARLHAALMARAPPSAPSRACARDLGHRARTWSLRPHSRRRFASAAAAAADHDADDAAAAGARTIVLEAADAPRSPPEASAPRGAVVWFRQDLRLDDNQAFRAAVRAANRRGGEVLCLFVWSPDEEGNDEGASWAPGEASRVWLHHSLDALDRDIRRRYGGGGIRFAAGEHASAVAAAAADVNATAVFASARYEPAHVEGDARTRRALAEGGIELITLPGHLLFDRDKIRIDMERERYFFGTLMPFVHAAEKFGGEPGAPSPAPPTAPIAHDGSGGAGGVSTLASLGLIPPSDAARDWSAGLRAEWDMSESGASEAWAQFKRMGLAGYEATHGRCDLTHKSSTSLLSPYLRFGQLSPRRVYSELRDARFGTAVDGVEGRRLSRTFWHRLYRREFAYW…
B. prasinos	CRY4	absent
O. tauri	CRY4	absent
Ostreococcus RCC809	CRY4	absent
O. lucimarinus	CRY4	absent
O. mediterraneus	CRY4	absent
M. pusilla	CRY4	Mipuc05g02160	465,760 -> 465,701, 465,591 -> 462,778	ATGGGGATCGCGAGCCAGCTCAAGGCTCGTCTCGGGGAGTCGCGATATAAGCTGTTGCAGGTGCGTCGCGCGCGCGCGTTTCCATGGAAGCGACGACGACGAGATGTCGCGTCGCGTCGTCCAACCATCGTCTTAATCATCTCACCCACCGACTCCGCCTCACGCGCAGTCCGTCAGCGTGGAGTATCAGCGCGGGCACACCGCGGTCGACGCGTACTACGACATCGCGCTGGACATCCTCGAAGGCGACGCGAGCTCCCTCCTCGCGCTCTCGGACAAGCTCCCGAACGCGTCGCGCCGAGCGGACCTCCGCGCGCATCACGAACGACGTCTCGAGGCGCGCGCCGCGCTCGACGCCGCCGCCGCGGACGCCGCCGCGCGCGAGCTCGACCGCGTCGC…	MGIASQLKARLGESRYKLLQSVSVEYQRGHTAVDAYYDIALDILEGDASSLLALSDKLPNASRRADLRAHHERRLEARAALDAAAADAAARELDRVARLADFLLPPTPTPTRLPRVDSAASFASSSAASDGDDDDDDDVAAFSSLLLDDDDDDCCPICLDARASVACAPCMHALCAGCLELWTSADASFYAVAKRGSDARRTTCPTCRGEITGFAAAPPPPSRKKTERTRGGRDDREGTSNDSSNSKSSSPPGPPPGDGVIRKKASRGSRARRKRRDAGGGGATADGDGVDGPADYRRYGDSWTNADARANARDSSGVSGASASPIVVWFRQDLRVRDNPALHAAARTGRPVVAAYVWCPREEGRWPTGGAARVWLHHALDGLTRTLTRTYGAVLVLRD…
M. commoda	CRY4	Mipur08g04690	1,033,107 -> 1,033,166, 1,033,292 -> 1,035,503, 1,035,569 -> 1,036,329	ATGGGGGTCACGAGCCAGCTGAAGGCTCGGCTGGGCGAGGAGCGATACAGGCTCCTGCAGGTGCGCGCGATCCTCCCGCGGCCGACGTCACATCCCCGACGAATCTTACGACTCGCGCATCTCGCAAACCACCGACGGGAAAAACCGACGACTCAACCCCTCCGCACCCCTTTCCCTAAACGCAGTCCGTCAGCGTGGAGTATCAGCGGGGCACGACGCCGGTGGACGCGTACTACGACGTCGCGCTGACCATCCTCGACGGCGACGCCGGGTCCCTGCTCGCACTGGCGGGCAAGCTCCCGGACGAGGCGAAAAAAACAGAGCTGCTCGCGTTCCACGAGCGGCGAACACGAGAGGCGGCAGCAGCGGCGGCAGCAGCACAAGCACAAGCAGCCGCAG…	MGVTSQLKARLGEERYRLLQSVSVEYQRGTTPVDAYYDVALTILDGDAGSLLALAGKLPDEAKKTELLAFHERRTREAAAAAAAAQAQAAAEARAAALAAEAESTARRLDRVASLRPLAPIHRVDSNASIASSDRSAKTDDEHIDQLADAADAADASSNDVMRELFADEDDEDCCPVCLDARVTVQCVPCSHALCGGCLELWRLTNASFYAVAKNGASATATTCPMCRAPIAGFTARVASAATGRKKRDAGGADGGAEGGAVGAGAVVARRKESRGARARRKARERAESDAGGGDDGFGPADYRAYGDSWSSQEHSGRTPEGFRSASGCERIDADPDADSPIVVWFRQDLRVRDNPALHAAARTGRPVVACFVWCPKEEGGWPMGGATRYWLHHALGSL…
Strain	Gene	CDS_annotated	Genome position	nucleotide sequence	AA seq
B. prasinos	LOV-HK	Bathy10g02350	427,458 -> 424,282	ATGGTGGTCGTGGTGCCAGATAGCAACAATGCGCACGCGAAGAAGTGCCCATATCATCATCATCGGACAACGTATGCTAAAAATGCCGAGGATAACGACATTACTATTACTAATAATGATGGGAAACAAGATAAACAGAACTCGACCGAGGACGAACGCGCGACGGGATCGGACGATATGGGCAGCGCCGAGAATAACAACAATAACTCGGACGAATACCGGCGATTGCAAGAAGAAATCTTACAGTTGCGAAAGAGCAACGAGGAGTTGAAGAAACGACTGCGAACGTCTACGTCATCCGCGAACGCGAACCAGACCGCGCTGTCGAATAACTTGTTGCGAAAGTTGGCGCCGCTGAAAGAGCTGGCGATGGATTCCTTGGAGGAAGGGGTGACGATT…	MVVVVPDSNNAHAKKCPYHHHRTTYAKNAEDNDITITNNDGKQDKQNSTEDERATGSDDMGSAENNNNNSDEYRRLQEEILQLRKSNEELKKRLRTSTSSANANQTALSNNLLRKLAPLKELAMDSLEEGVTIADFTHPLQPLVFANQGFTEITGYTVDETVGKNCRFLQGPETEPEVVRKIKYAVMNGLSITCQLKNYKKNGEMFINNLSLKPIRNENSVVTHYVGIQSDVTKIVDSQNAEIEALKRVAIANAATESKSKFLAHMSHEIRTPLNGLIAVGQLLEDTKLDRVQRDLVTTMQSSGETLQALISDILDFSRVEAEKLSLAKEPFNPEAVIANVLEIVGIHAGRLKLNVGYHVDEGVPKTVLGDAMRVQQVLLNSINNAIKFTEKGDIMVRL…
O. tauri	LOV-HK	ostta09g02190	335,329 -> 338,130	ATGTCGTGCCCGTTCGGCCACGGACGCGATATAGTGAGCAGTGAGAGCGTCGGTGATGACGCAGTGGGCGTGTCGACAGCGATCGTCACCGAGGGCGATCGTGGGACCAAGCGGCGGGCGACGACAGAGCTGAACGCGGAGGAAAGCGACGAGGACGCCGAACTGGATGTCGATGCGATACGAAGGGCGCTGAAGAGCGAGCGCTCGAGACGTAAGCGCGCGGAAAATGAGTTGATGTCGCTCAAGGCGCTGTATAGGCAGTGTAAGGGGACGTCATCGCCGCAGGAGCAAATCGCGGTTCGGGAACTCGCGATGGACTCGTGCGCAGAGGGAATCACAATCGCGGATTTCTCTAAGCCCGATCAACCGCTGATTTACGCGAACATTGGGTTCGAGTCG…	MSCPFGHGRDIVSSESVGDDAVGVSTAIVTEGDRGTKRRATTELNAEESDEDAELDVDAIRRALKSERSRRKRAENELMSLKALYRQCKGTSSPQEQIAVRELAMDSCAEGITIADFSKPDQPLIYANIGFESMTGYSVQETLGKNCRFLQGPGTDLKELGKVRAAITKGEACTVVLKNYKKSGEEFMNQLSLTPIRDGEGNVMYYVGIQSDITELFKRRDDELNALKKVARAEAATEAKSRFLAHMSHEIRTPLNGLIAVGQLLEDTNLDRLQREYVSTVLTSGETLQALISDILDFSRVEADKLVLQCEPFHPEVVISNVIEITAMQSAKKRLNIGYHVDPGVPKLVMGDPMRLQQVILNCVSNAIKFTEKGNIMIRLYLGREDTTEVARMAFGRED…
Ostreococcus RCC809	LOV-HK	Od09g04310	695,864 -> 695,773, 695,634 -> 693,967, 693,853 -> 693,838	ATGCCGTGTCCGTTCGCTTGTCGCGCGCGCGCGACGGAGGAGGAGGACCTGACGGAGGTGATCATCACGGACAACGCGGTGGGACAGAAGAGGTGCGCGCGACGACGACGATGACGACGACGGACGCGGGACGTTTCTGGTTATGCTCGCGCTCGAGTCGATGCGTGTGAACGCGTCGTGATGCGAGACTGACGGTGTGCGCGCGTGATTGCGTGAGTGACGCGACGCAGACGCGCGGTGGACGCGCTGGCGAGAGAGAACGTCGAGTCGACGGAAAAGGCGCCGGCGAGTGCCGAGGCGTTGGCGGAGGCGCTTGAGCGGGAATGCGCGCGTAGTAAGCGTTTGGAGAATGAGTTGATGTCTCTGAAGGCCATGTACAGACAGTGTAAGGGCGCGTGG…	MPCPFACRARATEEEDLTEVIITDNAVGQKRRAVDALARENVESTEKAPASAEALAEALERECARSKRLENELMSLKAMYRQCKGAWTMQKQIAVKELAMDSCAEGITIADFTQPDQPLIYANIGFEVMTGYSVQEAVGHNCRFLQDAGTEQSELDKVRTAIKAGEACTVVLKNYKKSGEEFMNQLSLTPIRDADGQVVYYVGIQSDVTELFKRRDVELSALKKVAHAEAATEAKSRFLAHMSHEIRTPLNGLIAVGQLLEDTNLDRLQREYVSQVRTSGDTLQSLISDILDFSRVEADKVTLQSEPFYPETVICNVMQLTATQSATKRLNIGYHVDSGVPKVVMGDAMRLQQVMLNLVSNAIKFTDSGNIMVRLYLGREETTEVAKQAFEDEDEGHEA…
O. lucimarinus	LOV-HK	Ol09g02040	317,568 -> 320,126	ATGAGCTTGAAGGCGATGTATAGACAGTGCAAGGCGATGTCGACGGTGCAGAAGGATATCGCGGTGAAGGAATTAGCGATGGACTCGTGCGCGGAGGGTATCACCATCGCGGACTTTACGCAGCCGGACCAGCCGTTGATTTACGCAAACGTGGGATTCGAGGTAATGACGGGATACAGCGTGCAGGAGACCGTAGGGCACAATTGTCGATTCTTACAAGGGCCGGGGACGGATCAAAACGAACTCAACAAGCTTCGGAATGCGATTAAGAAGGGCGAGGCGGTGACGGTGGTGTTGAAGAACTACAAAAAGTCTGGCGAAGAGTTTATGAATCAGTTGTCGCTCACGCCAATTCGTGACGCAGACGGACAAGTGATGTACTACGTGGGAATCCAATCC…	MSLKAMYRQCKAMSTVQKDIAVKELAMDSCAEGITIADFTQPDQPLIYANVGFEVMTGYSVQETVGHNCRFLQGPGTDQNELNKLRNAIKKGEAVTVVLKNYKKSGEEFMNQLSLTPIRDADGQVMYYVGIQSDVTELFKRRDDELNALKMMARAEAATEAKSRFLAHMSHEIRTPLNGLIAVGQLLEDTNLDRLQREYVSTVRTSGETLQALISDILDFSRVEADKLVLQCEPFHPEVVIGNVMEITAMQSAKKKINIGYHVDIGVPKIVMGDAMRLQQVLLNSISNAIKFTDAGNIMIRLYLGREDTTEVARQAFLEDGEETHHAKMVRSYSAGSLASTQKDWLAPLKCFLHMCPHFSGKLSEGGNKPTDDMTSDNESWFLHFYVKDTGMGLDQSTI…
O. mediterraneus	LOV-HK	Ostme10g01940	311,763 -> 311,872, 312,048 -> 314,769	ATGTCGTGCCCGTTCGCGCACATGCATAAATCCGCCCCCGCGGCGGTGGAGGAGGAGGAAGAAGACCTCACAAAAGTTATCGTCAGCGAACGAGCGCAAGGCACGAAGAGGTGCGTTGATAGAGATGACTCGGACGTTTGGTGTATCCGCGAGAGGGCGCGGGCGAGGGCGTGAGACCCGCGGCGACCGATATGTGCGAGAGCACGATGCGCGCGATGGAAAATGTGATGTTCAACGATGTGTACTGACATTTTTGTATTCGTTTGTTATTTTATCGACGTGTAGGCGAGCGGTTGATTCGCTAGACGACGAGCGAGAACCTCCGGAAGAAGATAAAACAGCAAAGGCGCTCGAAGAGGCGCTCAAGGAGTTGGAAAGTGAACGTGCGCGTACGGCGCA…	MSCPFAHMHKSAPAAVEEEEEDLTKVIVSERAQGTKRRAVDSLDDEREPPEEDKTAKALEEALKELESERARTAQLQSEITSLKVMYRERNDSSVDLDDKQRAVKDLAMDALAEGITIADFTHPDQPLIYANVGFELMTGYSIKETLGNNCRFLQGPGTDPKELEKLRVAIAAGDGCQVVLKNYKKSGESFMNQLSLTPIRDAKGNVVYYVGIQSDVTELLKRRDDELNALKKMATAEAATEAKSKFLAHMSHEIRTPLNGLIAVGQLLEDTNLDRLQREYVSTVRTSGETLQALISDILDFSRVEADKLILQNEPFHPEVVISNVIEITAMQSATKKLNIGYHVDPGVPKVVMGDAMRVQQVLLNCISNAIKFTDAGNIMIRLYLGRADATEVARQAF…
M. pusilla	LOV-HK	Mipuc03g03710	775,465 -> 772,274	ATGATGCGCGAAAACGAGGCGAAGATGCAACGGAGCCTGAAGGTTCTCCAGACGCATCTCTCGGAGGAACGCGCGAGGGTAGCGGAGCTCCACGCGAGGCTCATCGGACGGTCGCGCAGTCAGCAAGACCTCGCCGCGGACGCGGAAGCGGCCATCGCGCTCGGCTGCCCCGGATTCTCGAAGAAAGGCGAGATAGTGAAGAAACCCGCGTACGAATTTCCGACGCCGCGCGTTCCCATCGGCACCGTCGCCGGGAAGTGCCCGTTCGACCACGGCGCGGCGGCGGCGGCGGCGAAAGACGAATTCCACCGCTTGAGCGATGATTTAGACGTGATGCGAGATCGATCCGGCGAGATGGAGAACGCCGCCGCGACTCCCGCGCCGGACGCGGAGGAGCAG…	MMRENEAKMQRSLKVLQTHLSEERARVAELHARLIGRSRSQQDLAADAEAAIALGCPGFSKKGEIVKKPAYEFPTPRVPIGTVAGKCPFDHGAAAAAAKDEFHRLSDDLDVMRDRSGEMENAAATPAPDAEEQPKRDQTKSPAKPTSDGFDATRLRYAEIDRQRSDKVSQLVSKLYSIREEPPMALAALKELAMDSLQEGVTIADFSLPDQPLIYANHGFELITGYSIEETIGHNCRFLQGPDTEPEKLKIIRKSINAGQPCVVELQNYRKNGERFVNSLSLTPIRTAEGKVTHYVGIQSDVTELATVRTAELDALKKATIAEAASDAKSKFLAHMSHEIRTPLNGLIAVGQLLESTNLSRMQRDYVSTMRSSGETLQALISDILDFSRVEADKLTLRR…
M. commoda	LOV-HK	Mipur10g03520*	760611 -> 760282, 760134 -> 757007	ATGGGGAACGCCCCGAAGGGCGGCGAGGACACGGAAGACATGCGCGGCGCGAAGAGGTACGCCCACGTTACTTTAGAACGTCGATGCCCTCTCGCGGATGCGAGTTCGCGTGGATCCACCGCGCGCACATCGCCGGCGATACCCGCCCGCCCGCGCGCCCGAGACGAAAAAAACCCGCCTCCGCCCCCTGACTCATTTTATCCCTTTCCGCCGTTCCCCAGGCTGCGAGCGACGGAGCCCGCCCCGGACGAGGCGCCGGCTGCGACGTCGCCGAAGGTGGATTCCAGCGCACCCGTCGACTCGGACGTGCACGCCGCGGTGGTAGCGGAGCTCGATAGCATGCGCAAGCGGGAGGATCGCCTGCAGATGTCGCTCAAGATGCTGCAGCAGCACCTCTCC…	MGNAPKGGEDTEDMRGAKRYAHVTLERRCPLADASSRGSTARTSPAIPARPRARDEKNPPPPPDSFYPFPPFPRLRATEPAPDEAPAATSPKVDSSAPVDSDVHAAVVAELDSMRKREDRLQMSLKMLQQHLSEERARVAELHSRLIGRSIQTDAPPCEHANSAAVLAKAEAAKAGEAEAAKAAGCPFHQGGAAMQTRDHKFAEFQAKFRATSESVVAEVDEHITEQIQQRRNSIRRSSSQLSLQARLEGFKDEPPMALASLKELAMDSVQEGVTIADFSLPDQPLVYANHGFELITGYSIEETVGHNCRFLQGPGTEPEKVEHIRRCINAGLPCTVQLKNYRKNGEEFVNYLSLTPIRTARGRVTHYVGIQSDVTELINTRTAELDALKKATIATAAT…
* reannotated
Strain	Gene	CDS_annotated	Genome position	nucleotide sequence	AA seq
B. prasinos	HPT	Bathy01g05570	1,009,682 -> 1,009,050	ATGGGACCGAAAAAGTCGCCATCGAGAAAATCGAAATCGAAAGAACCAACGCCCGATCCGCCGAGCGGGTTAGGAGATGTGGATAACACTAATAACAAAGGAGGAGGAGACGATGGAAAAGATGAAGATGCGGGAGGGAAAGTTTCGTCCCCAAAAGGTGGAAAAAAAACCGTAGAAATGATACAAAACGAAATAGCAATGTTAGAGAAGCAAGCGTACGATACGAAATCGAAGCTCTTGAACGAGTCGCAATTTTCCGAGCTTCTTGGATTGCAAAGCGAAGACGAGCCTGAATTTATTGACGAAATTATAGAGATGTACACCGCAGACGCTCGATCAATGTTAGACGAATTGAAGACTCTGTATAGCGCAAAAGACAAAGAGATTGACTTTGATGTC…	MGPKKSPSRKSKSKEPTPDPPSGLGDVDNTNNKGGGDDGKDEDAGGKVSSPKGGKKTVEMIQNEIAMLEKQAYDTKSKLLNESQFSELLGLQSEDEPEFIDEIIEMYTADARSMLDELKTLYSAKDKEIDFDVIRGTLHKLKGSSSTFGADGVTEMCDQLRELCIEKNVKDAREGPNSLVELEKRVEILAEFLTKYMEKLKELAAAKNQS
O. tauri	HPT	ostta08g04240	704880 -> 705461	ATGCCGGGCGGGTCGAAATCGGCGCGAGGCGTCGCCAAGCCCGAGGAAGATGGTGACGCGGACAAGGAGGAGGAGACGCTGGAAAAGTTAGAGGCGAGAGTGAAGGACGAGAAGGACGAGGCTCTGATGGCGGAGCTCCTGGCGATGGAAAAGATAGCGTTCGATCCCACGAATACTCTGCTCAACCGAGGACAGTTCAACGAGCTGCTAGATTTACAAACGGAGACCGAGCCCGACTTCATGCAAGAGATCGTGGACATGTACTGCGACGACTCGCACACCATGCTTGATGAGTTGAAAGGGATTCTCACCGAAGCGGAGAAACGGACGACATCTGGATACGACGCCGCGCGCGCGACGTTGCACAAGCTTCGCGGTGCGTCGTCGACGCTCGGAGCG…	MPGGSKSARGVAKPEEDGDADKEEETLEKLEARVKDEKDEALMAELLAMEKIAFDPTNTLLNRGQFNELLDLQTETEPDFMQEIVDMYCDDSHTMLDELKGILTEAEKRTTSGYDAARATLHKLRGASSTLGAEGIQNVCESIREAIVSESVDAMVKGPGSLEELENRLNELKTFLKKYVCVARECTVRKLAR
Ostreococcus RCC809	HPT	Od12g00240	45,464 -> 44,574	ATGTCATGCATCGATCGAATGATTTCATCGATCGATGGACGATGGATGCGATCGATCGAGATACGCAACGGCGGCGATGCGACGGTGCGACAGACGAAGACGCGCGGGAGTGTGTGTGTGCCGCGGCGCCCCGCACGTCGACGTGTGTCTCTCCGTCGACGATGGAGACGCGCTCGTCGAGACGGACGGACCGAATCACGCGCACGAATCGCACGCGCGCGCGACGGACCGACCGACGGACCGAGACGAGAAAGATATCGTCATCGTGAGGAGACATTGGAGACGGTGGCGTCGGTCGATGTGCGTGGAGTGAGAGTGGGACGGCGAGTACGAACCGAGGGACGAGCGAACGAGGGTGTGGGGATGGGAATAGAGGGGGACGTCGGTGGGGCGAGCGCG…	MSCIDRMISSIDGRWMRSIEIRNGGDATVRQTKTRGSVCVPRRPARRRVSLRRRWRRARRDGRTESRARIARARDGPTDGPRRERYRHREETLETVASVDVRGVRVGRRVRTEGRANEGVGMGIEGDVGGASAVKTAAATMSDEALMASLVDMENHAFDPKNNLLNRAQFNELLDLQTESEPDFMEDIVNMYCDDSQSMLDELRELVKTDGTAGQLDKARATLHKLRGASSTLGAEGIQHTCEAMRESIVNQQYEALRRGSGSIEELEERLGELKRVLKKYVEVSRECVVRKLSRG*
O. lucimarinus	HPT	Ol08g04140	689290 -> 690000	ATGACGCGCGCGTCGACGCGTCGAAGCGCGAGCGCGGGAGAAGCGAGCGAAGACGCGAAGACAAAGATAATCGCGCGCGACGGCGAAGTTGAGGGTAAAGCGGACGCGGAACCGAGCGCGAAGGGTGGCGACGGCGACGACGAAGCGAAACAAGATGGAGGCGACGAGAGCGACGCGGACGAGCAGACATCGAGTGAGGAGACCGTGGAGGAGCTGGAAGCGCGCATGAAAACGACGAGTGACGAATCGTTACTGGGCGAGTTGCTCGCTATGGAGAAACACGCGTTCGATCCCGTGAACAATTTGCTCAACCGCGCGCAGTTCGACGAGTTGCTCGATTTGCAGACGGATTCTGAGCCGACTTTTATGGAGGAAATCGTGGAGATGTATTGCGACGAT…	MTRASTRRSASAGEASEDAKTKIIARDGEVEGKADAEPSAKGGDGDDEAKQDGGDESDADEQTSSEETVEELEARMKTTSDESLLGELLAMEKHAFDPVNNLLNRAQFDELLDLQTDSEPTFMEEIVEMYCDDSQTMLDELKEILNDEEKRTTEGFDTARATLHKLRGASSTLGAEGIQHTCESLREAIVAEARDALSKGPGSLEELENRLNELKNFLKRYTCIGRECASRKLSRK
O. mediterraneus	HPT	Ostme16g02720	455262 -> 455948	ATGACGCGACAATCGACGCGAAAGTCGCAAGATGTTAAAGATGCCGCAGAGAAAGACGTCGATGCGGATAAGGCGGAGGATGTGAAGGAAAAGGACACCAAGGCTGAGGAGACGCCGGCGGCGGTTGAGGAGGAGGAGAACGAGGAGAACGAGGCTGGTGCCGACGGCGAGAACTCCACAGAGGCACTTTTAGCCCGCATTCCGGATATGAGCGACGATGACATCTTGAAAGAGATGAATGACATGGACCAGTATGCGTTCGATCCCAAAAACGTGTTGTTGAACCGAGGACAGTTTAACGAACTTCTCGAATTGCAAACCGACGCTGAACCCGAGTTTATGCAAGAAATCATTGACATGTATTGCGTCGATTCTCAAGGCATGTTGGATGAATTGAAA…	MTRQSTRKSQDVKDAAEKDVDADKAEDVKEKDTKAEETPAAVEEEENEENEAGADGENSTEALLARIPDMSDDDILKEMNDMDQYAFDPKNVLLNRGQFNELLELQTDAEPEFMQEIIDMYCVDSQGMLDELKEILGQDECTDQGYDSARAALHKLRGSSSTLGAEGIQLTCESLRELCVNKDLVKIFTGPGSLQELETRMNELRAFLKKYTAFSAECVKRKLSREDA
M. pusilla	HPT	Mipuc05g05540	1156040 -> 1156360,1156624 -> 1156737,1156922 -> 1157248	ATGCCGTCGATCTCGCGAATATCCAGTCGCACGTGGATCGTTCGTTCCAGCGCCGGCGCGGCTCGTCGTGGACACAACGCGCCGCCCTCGAGCGAAGGTCACCGCGACTGGGACCCCCCGTTTGTTCGCGTGCCAAGAGCGCTCGATCTCGCGCGCGCGGACGGACGCGCGACGACCGAGAAGGCGAAGCGCGCGGCTTCGGCACGCCGCGGCGCGTCCGCGAGCCCGACAATCGGAAGAATCGCCGCTCCTCGAGTAGGGAAGAAACGGGACCGCGCGGACACCATGGGGGCCAAGACGCTGGAGGATCTCGAGAAGGAGAGAGCCGCGCTCGAGCAGGAGGCGTACGACGAGAAGAACAAGCTCCTGAACCAGGCGCAGTTCCAAAAGCTGCTCGAC…	MPSISRISSRTWIVRSSAGAARRGHNAPPSSEGHRDWDPPFVRVPRALDLARADGRATTEKAKRAASARRGASASPTIGRIAAPRVGKKRDRADTMGAKTLEDLEKERAALEQEAYDEKNKLLNQAQFQKLLDLQTDEEPDFVHEIVEMYVTDAREMLKELGTLFDVDESAVDYDKARAVLHKLKGSSSTFGADGVLAKCEELREHCVATDLKKCASGEGSLEELKENVDRLSEFLAKYVAKGKEIHEFKSKK
M. commoda	HPT	Mipur08g04230	934,698 -> 934,739, 934,885 -> 935,355	ATGGGGAAGACTAAAAAGACACTGGAAGAACTCGAGGATGAGAGATCCGCGCTGGAACAGGAGGCGTACGATGAGAAAACAAAGCTGCTGAACAGGTCGCAGTTCCAGGAGCTCCTCGAGCTGCAGAATGAAGAGGAGCCGGAGTTTGTCGCTGAGATTGTGGAGATGTACCTGGCTGACGCGAAGGAGATGCTCAATGAGCTGAGCAAGCTCTTCTCTGAGGAGAAGGTCAAGGAGGCGGAGGATGGGAAACCTAACTACAACACCGTGCGCGCGGTGCTTCACAAGCTCAAAGGAAGCAGCTCCACCTTTGGCGCCGATGGCGTGCAGCAGAAATGCGAGGAGCTGCGCGAGCACTGCATCAACGAGGACCTCGACAAGTGCCGAACGGGCGAGGGC…	MGKTKKTLEELEDERSALEQEAYDEKTKLLNRSQFQELLELQNEEEPEFVAEIVEMYLADAKEMLNELSKLFSEEKVKEAEDGKPNYNTVRAVLHKLKGSSSTFGADGVQQKCEELREHCINEDLDKCRTGEGSLEELQSNVDILSEFLAKYTAKIKEIYELSQEAKADE*
Strain	Gene	CDS_annotated	Genome position	nucleotide sequence	AA seq
B. prasinos	REC-GARP	Bathy15g00870	155,019 -> 154,908, 154,446 -> 153,721, 153,661 -> 152,757	ATGAGCGGTCGGTCCACGCCCACAATCCCGAACCTTCGGGTATTAGTCGTGGACGACGACGTGTTGTGTTTGAAAATAGTCACGAAGATGTTGCAGAAGTGCGGATACACGGGTACGTTTCTCGTTCGCATCGTACTCGTTTTTTACGTTTTACGACGACGCATTTTTAGAAAAGCGCTTCTGTATAAATTGAGGAAGAAAACGGCGACTCCTGTTGGTGAACTTTTCGAAACGCTTACCGAGAAGACTCGTCCTCTCGTTCGGGGAGGATTGGAAAAAGTTGCGAAGAATTAAACGCATCTGATTCTTATTTACGTTTTTGAAATCTTTTGGAGGCTTTTTTGCATTCGCGTGTGCGCGGTGGAGCGACGATGTGCGATCGCGTAACGAACACAATCG…	MSGRSTPTIPNLRVLVVDDDVLCLKIVTKMLQKCGYTVTSTTSSVTALEYLRTKKEEFDIVLSDVHMPDMDGFKLLEQIALDIDIPVLMMSVNADQSVVLRGIIHGAVDYLLKPVRIHELKNIWQHVVRKNGPDSLQRSGSMSMSPARSGRGSPEKDSGMNATSNGTHMNKKLRTIAAANNAVSTDASAAAKGNKKPSTVEGVAQLQQQQQQQQQTTTSGNDNNNNNNNNSTAPVPLPGGAGPGQQQQQNQINVQGHLGGGHPPLQSTHQQQQQQQHVDGSASAIPSARRPPPMGYLDPNNMMSGNPTTAGGVDMNGMPMQGNGAPGAGQSGGSSGGGSKKPRVVWSAELHQQFVNAVNQLGIDKAVPKRILDLMNVQGLTRENVASHLQKYRLYLKRL…
O. tauri	REC-GARP	ostta16g01340	218696 -> 218825, 219148 -> 220127	ATGGGGACGGCGCCCAACCGTCTCTTCGATTCGAAGAACTTCCCGGCCGGGATGGGGGTGATGGTCGTTGACGACGACTTACTGTGCCTCAAAGTTGTGGAAAAGATGCTCAAGGCTTGTAAATATAGAGTCACCGCGTGCTCCACCGCGGAGTCCGCGCTCGCCATCTTGCGCACGAGGAAGGATGAGTTCGACATCGTGCTGAGCGACGTGCACATGCCAGACGTGGATGGGTTCAAGCTGTTGGAAATAATTCAGTTCGAACTCAACCTGCCAGTGCTCATGATGAGCGCGAACTCAGATTCGAGCGTAGTACTGCGAGGGATCATTCACGGTGCCGTGGATTACCTCCTCAAACCGGTGCGAATCGAGGAGTTGAGAAATATTTGGCAACACGTC…	MGTAPNRLFDSKNFPAGMGVMVVDDDLLCLKVVEKMLKACKYRVTACSTAESALAILRTRKDEFDIVLSDVHMPDVDGFKLLEIIQFELNLPVLMMSANSDSSVVLRGIIHGAVDYLLKPVRIEELRNIWQHVVRRDYSARNSGSEDGVNPSSPSKRLKTSGSDSKSEEVERAANEAGSSKARKKPAGKKGAKGSKEKEAERKGDAIDSSKKPRVVWSAELHTQFVTAVNQLGIDKAVPKRILDLMGIQGLTRENVASHLQKYRLYLKRLQGNDLMRNGSNASSSGGVSQSRAKEQPMTIKGKNVNPFLDDNIFRADDLGLPGDLGNIGYDASFDPSLLAPLDLDKVGKSDVLGADPSDNILNFFFQGD
Ostreococcus RCC809	REC-GARP	Od01g04240	684,992 -> 684,860, 684,530 -> 683,527	ATGGGCGCGCCCGTGAGCGGCACGATCGTCGAGTCGAAAAATTTTCCAGAAGGCTTGAGCGTGCTCGTCGTCGATGATGACTTGCTGTGCTTGAAAGTTGTGGAGAAAATGTTGAAGACGTGCAAGTATAAAGGTGCGTCGGGGTTTGGATCGATAGGATCGCGTGGTTTGATGACGCACGCTACGCACGGATTGAGCACGATCTCGTGCTCGAACCTCCGGCGAACTTTGTATGAAATTTGTTCGGGTGTCTTCAGAGGCCAAACCGCCCCAAAACAGAACGAGCGAGCGTCACGCCACGCCACGCCGTTCGTTCTGTACGAAGGGACACTGATTCGACCCTTGGATGAGGGTTTAGCCTCTGTGCGAACCGCAAAGCTTACCTTTCGCCACTTAGTG…	MGAPVSGTIVESKNFPEGLSVLVVDDDLLCLKVVEKMLKTCKYKVTACSNAESALKILRTKKNKIDIVLSDVHMPDMDGFKLLEIIQFELSIPVLMMSANSDSSVVLRGIIHGAVDYLLKPVRIEELRNIWQHIVRRDYTTKSPGSDEATTSSPNKRLKLSNSKSDEIDRSMNEAASSSKRKKPAKKGGKTGKESEKREEGAEKKSAEGAGAKKPRVVWSPELHAQFVTAVNQLGIDKAVPKRILDLMGVQGLTRENVASHLQKYRLYLKRIQGTESNSRNGTNAARHASNDGMPQSRPKDVPEKSTKTRAEAFSADDTIFRGDDLSLPGDLLVGDEVGYDDPGFDPALLTPLDIDKVGKGDGLGATDQMLNFFLSGD
O. lucimarinus	REC-GARP	Ol01g02820	478,714 -> 478,713, 478,714 -> 478,843, 479,168 -> 480,132, 480,132 -> 480,131	ATGGCGACGGCGCCGAGTAAGATTGTGGAGAAGAAAGACTTCCCAGCGGGGCTCGGGGTTTTAGTCGTCGACGATGACTTGTTGTGCCTGAAAGTCGTGGAGAAGATGCTGAAGGCGTGCAAGTACAAAGGTGCGACCGATGGCGCGCGAGCGTTGCGCCCCGACGTTGAGACGACGCGGCGACGGAAGACACGGCGACGCGAACGCGAACGCGGCGGCGAACGATGCGAAGGAATACGTTCGATCGTGCGTGGGCGCGCGATGGACGCGCGAACGCTCGCGCGAGGCGCGCGAGGCGTGCGATTGGGAATCGGGCCCTCATCGGAACTCACCCTGGGACCCAACCCTGGACGAGCTAAGGGTTGACAAATCGGACGGGATATGACACGACGAGCGACG…	MATAPSKIVEKKDFPAGLGVLVVDDDLLCLKVVEKMLKACKYKVTACSTAKTALEILRTRKEEFDIVLSDVHMPDMDGFKLLEIIQFELALPVLMMSANSDSSVVLRGIIHGAVDYLLKPVRIEELRNIWQHVVRRDYSSAKSSGSEDVEASSPSKRAKTSGSNSKSEEVDRTASEMSSGKARKKPTGKKGGKSVKEAEKKDVVDNSNSKKPRVVWSAELHAQFVTAVNQLGIDKAVPKRILDLMGVQGLTRENVASHLQKYRLYLKRLQGNDARGGGNASSTGARSKDGQLSNNGSKISTSTFLGDDTIFHGGDLSLPGDLLVDDPTFDPSLLAPLDLEKVGKGDVLGVDASDNMLNFFFEGD
O. mediterraneus	REC-GARP	Ostme01g04160	697,505 -> 697,364, 697,019 -> 695,998	ATGAGCGCCCCGTCGACGTCCACGGCGGACGTCGTGAGCGGGCTCGCGGCGTTCCCAGCGGGACTACGCGTGCTCGTCGTGGATGACGATTTATTATGCCTCAAAGTCGTGGAGAAAATGTTAAAAACGTGTGGATACGCAGGTACGTGGAGAGCGTGGATGGAGAGGGATGGCGCGGGCGACCCGAGCGGCGAGGGACGATCGTCGTGTGACGACCGAGGACGCGATGACGACGACGAACGGGCGCGATCGGACGCGCGCGCGTGATGGTGTTAATTTTTACGCGCGTGATGGTCGCACGAATGCGCGACATTCATCGTCGCTCGACGCGTCGCGGCCGCGGGCGCGGGACAACCCCGAATGTCCCTATCCATCGGACGGATGGATTGAGGAAGTGAC…	MSAPSTSTADVVSGLAAFPAGLRVLVVDDDLLCLKVVEKMLKTCGYAVTACSNSQIALKTLRAKKEDFDIVLSDVHMPDMDGFKLLELIQFELDLPVLMMSANSDSSVVLRGIIHGAVDYLLKPVRIEELRNIWQHVVRRIGSAKNSDDSPPSPSKRAKTPSTTSAKSEESDRNTENGGASKSRKKPASKKVIGKAAKAEAEKKEKENVDSGSTKKPRVVWSAELHAQFVTAVNQLGIDKAVPKRILDLMGVQGLTRENVASHLQKYRLYLKRLQGNSGSAAGGPGFMNVPSSTSLPQNHVNNLSFTHGNGAKADDDWNDNMFRTADLTLPMSATDFLASDDFGDTPDSAFDPALLSPLSIYKVKSDANSLLEVEASEQMLNYFLQD
M. pusilla	REC-GARP	Mipuc13g01800	428,583 -> 428,463, 428,173 -> 428,021, 427,775 -> 426,415	ATGACGGCGGAGAAGAAGGAGCTCAAAGTGTTCCCCGCTGGCCTTCGCGTGCTCGTCGTGGACGATGATCCGCTCTGCTTGCGAATCGTCGAGAAGATGCTGAAGCGGTGCCAGTACGAAGGTGCGCGCGCGAACGCGCGGGATTTCACACCGCATCTTCAGTTTCGCGCGGCGAGGTGCCTCGTCGCGCGACGCCCCGAGCGCTCGCGCGAGCGCGCGCGTCGTCGCGAGGCGCGACGTCCACATCGTGCCGCGTATCTCGACGCCGCCGCGCGCGCGTTCTCAGCGACGTGCCCCCCCGGCGCCCGCCCCGCGTCCGTTTCCGTCCGTCCCACGCGCGCGGCGACGCACCGAATCCGATTGGGTCCACTCACTCACTTCTCCTCCTCACTCCTCTCG…	MTAEKKELKVFPAGLRVLVVDDDPLCLRIVEKMLKRCQYEVTTFSRGAEALETLRARRDDFDIVLSDVHMPDMDGFKLLEHIALELDVPVMMMSANCATDVVLRGIIHGAVDYLLKPVRLEELRNIWQHVVRRQREPSKDGAAGKGGGASGAPEVSGDTHANTDDKQDGNATDSKGSGSQKRKSGKSGDDGGKDGGGSGGKDGDASNKGNNNKRKKGKSNDATETAGGAGVEDNDDTSGLKKPRVVWSPELHQQFVTAVNQLGIDKAVPKRILDLMGVQGLTRENVASHLQKYRLYLKRLQGVNNNGTVPSGAAGFMTGLAIDGVGGVMGPPTTGSPAMNGPGGPGGGLVMGPGHMGGPHMDGSGMMHMGPGGPMAGMTVVYGGGMPGGMPGGADSKNG…
M. commoda	REC-GARP	Mipur10g02520	555,227 -> 555,110, 554,828 -> 554,676, 554,371 -> 553,176	ATGTCGACCCCGGCGGTGTCGAAGGGGTTCCCCATCGGCCTGCGGGTTCTCGTAGTCGACGACGACCCGCTGTGCCTGAAGATTGTCGAGAAGATGCTCAAGCGATGCCAGTACGAAGGTGCGTGTCTCGCACGGCACATGCGTCCCGTTATCGGCAACCTCCCAAGTGGAACCCGAATTTCCCTCGGGACGCGCGGTGTCGAAACGGCGATGGAACGGCTCACAAGCGACCGTATCGCTGCCGGCTCCGCGCTAAACGGTGCATTCGTGTATTATAAAAATATCTGGCGCGGTTTCCGAACCGCCCGGCGCTCGCCGCACCCTCCCGGCGCCCGCCTCGGCAACCCTCGATCGACCCGCTTGGCTGACGCGCTACCCTCTCTCGACTCAACAACGCAG…	MSTPAVSKGFPIGLRVLVVDDDPLCLKIVEKMLKRCQYEVTTFSRGAEALKTLRERKDDFDIVLSDVHMPDMDGFKLLEHIALELDIPVMMMSANCATDVVLRGIIHGAVDYLLKPVRIEELRNIWQHVVRRKRESSQGNLRSGEGGSNGRTVSGGSTGEGGGKDSKGSSEQHGDAKDKTGSAGGSGGSSKRKKGSGKKGDEGTDEVKDGSGGDENEDSSALKKPRVVWSAELHQQFVTAVNQLGIDKAVPKRILDLMGVQGLTRENVASHLQKYRLYLKRLQGVNSGGAPGGGPGFMSPIALDGSMVQGGPGGRVGSPAIGGPNGPIMVGHGHIDPAMLAGGAPQTIQMGMVYGGPGMGPPQMMAPNGKGGGGMPGGYVMQPGQMMAPNGQMMPVGQM…
Strain	Gene	CDS_annotated	Genome position	nucleotide sequence	AA seq
B. prasinos	REC-CAMK	Bathy07g03200	630,300 -> 632,642	ATGTCCTTCTTCTCCTCCTGTTTCTATTGCTTTGCCCCGAAAGCAACAGAAACAGAAGAAGAGAAAGTTTTGTTTGACGACGATGGTGATGAGATATCGGAAAAAACCAATCAGGTGACGCTGGAGAACGTCGAGAACGAAGAAAACGACGAGAAGATGAACACGGATAAAACGGAAACGTACGAAGACAACTCGAGAAAAGATGAGACGAATAAGAATAAGAATAATAAGAGGAATAAGGATTCCGAGAGGGATAAGAAGAAGAAGACGAGTGGGAGCGCCAACAACAACGAGGAGGAAAACGATCGGAACTCGCTTTCCTCCAATACAGGGTCGTCCACTTCCTCCACCTCTTCCACGAATTACAACGCGCAAATGAAAACACCTCCACAGGTGGCA…	MSFFSSCFYCFAPKATETEEEKVLFDDDGDEISEKTNQVTLENVENEENDEKMNTDKTETYEDNSRKDETNKNKNNKRNKDSERDKKKKTSGSANNNEEENDRNSLSSNTGSSTSSTSSTNYNAQMKTPPQVANRRLGSLKLTPSVQKLSIIMDDKEHEQLNQYIMIKDLGRGAHAKVKLGLNKMDNNLYALKIRNERVRVAEAAVRKEIAILKKLSHPHVLKLHEVIDDTVSNELILVLEYAPGGPIFTRFNRVPLSEKVLHGYARDIVLGLDYLHSLEIAHMDLKPENMLKMADGVKLCDFGVSVDSELTGVTRSTRLAGTPAFLAPEMLDETGYDPMPSDVWSLGVCLYNMATARLPFTGKTVFQIVAMAKSTELKFPDEDADAIVNATTVPSPPP…
O. tauri	REC-CAMK	ostta12g01580	252558 -> 254372	ATGACGACCAAGGAGGTCACGCTCGGGGCGCAGAGGTTTGACTCTTTAAATCAGTACATTCTGATCAAAGATCTGGGGAGTGGATCGCATTCAAAGGTGAAATTGGCGATGAATCAACAGGACAACGCGTTGTACGCGGTGAAGTGGACGCACGCGCGGGTGAACTCGTTGAAGGCGGTGCGGAAGGAGATCGCGGTGCTGAAGAAGCTCAATCATCCCAACATTCGTACGCTACACGAAGTGATCGACGACGAGTTCGCGAAGGAGCTCATTTTAGTATTGGAGTACTGCGAGACGGGGCCCGTGTTTACGCGCTTCAGCACGACGCCCGTGGCGGAGGAGGTGTTGTGGAGGTACGCGCGCGACGTCGTGCTCGGTTTGGACTATCTTCACTCGCTA…	MTTKEVTLGAQRFDSLNQYILIKDLGSGSHSKVKLAMNQQDNALYAVKWTHARVNSLKAVRKEIAVLKKLNHPNIRTLHEVIDDEFAKELILVLEYCETGPVFTRFSTTPVAEEVLWRYARDVVLGLDYLHSLRIAHMDLKPENMLLCADGSVKLADFGVSFIHDVVLSDGVEKRLVGTPAFLAPEVPSEAGYDPFRADIWSLGVCFYNMAMGRLPFRGKTVFQICAHARSSTLEFNEDLSDDFKDLVRCMLCVDAEKRVDIAGVMHHNWITHGGTDPLARPLTELPHNIVEVTEEEVASAVRTDPLAALLQPAFNLVEFNDRDILMRKGAIGEVMYFINKGYVDVLLDAVGVDLDTIDVEHESDVLVVRQPGEIVGEIAFLKALQGIRDESYVHGYRT…
Ostreococcus RCC809	REC-CAMK	Od12g02250	358,377 -> 356,224	ATGGACGTCGGAAGAGAGGACGACGCGCGTCGAGAGGGCGGTGCGCGTGGGGACGCGCGGGACGGAGACCGCGCGAGAGGCTGCGATGTGAGCGGTCGAGACGGACGAATGGAGACGAGCGCTCGCTCGTCGTCGAGCGCGCGCGCGGACGAGGGGAACTGGAACACGGCGGAGTTGCATCGGAGACTCGTGGACCTGAACATTCACGCGTCTACGTCGGGATCGAGCGATCGAGAGAGTCGAGGGACGGACGGCGGGTCGACGAGCGAGCCTTCGGGGACGTCGAGCGGAACTCCCACGGGGGTGCTTCCGACGAAGCACACGTCAAAGATGACGACGAAAGAAGTGAAACTCGGTGCTCGTAGCTTTGATTCCTTGAATGAGTACATTTTGATCAAG…	MDVGREDDARREGGARGDARDGDRARGCDVSGRDGRMETSARSSSSARADEGNWNTAELHRRLVDLNIHASTSGSSDRESRGTDGGSTSEPSGTSSGTPTGVLPTKHTSKMTTKEVKLGARSFDSLNEYILIKDLGRGSHSKVKLAMNQQDNRLYAVKWTHSKVGCLKAVRKEIAVLKKLNHPNIRTLHEVIDDESKKELILVLEYCQRGSIFTRFNTVPIQERILLRYARDIVLGLDYLHSLHIAHMDLKPENMLLCADGEVKLADFGVSFIHDLVASDGVEKRLVGTPAFVAPDCLDESGYDPFKADIWSLGVCFYSMATARVPFTGKCVHQIVANARSQDVDFPDTQKLSETFEDLLRKMLCVDATNRLTIAEVMQHPWITRDGKEPLARPLTELP…
O. lucimarinus	REC-CAMK	Ol12g01600	249,717 -> 251,729	ATGCACTTGAACGTACACTCGAGCACGTCGAGCACGAGCTCGAGAAAGTCGGGCGATCCGAGCGCGAGCGGAGACGGGCTGCAGACGACGACGAGCGGGTCCGCGAGCGGCGCGGGGGCGTCGAGCGGGACGCCGACGGGGGTGCTGCCGACGAAGTTGACGTCGAAAATGACGACAAAGGAGGTGAAATTCGGTGCTCAGAGTTTTGATTCGCTGAATCAGTACATATTGATCAAGGATCTCGGACGAGGATCGCATTCAAAGGTGAAGTTGGCGATGAATCAACAGGATAATCAGCTCTACGCGGTGAAGTGGACGGACTCTCGAGTGAACTCCTGGAAAGCCGTTCGCAAGGAGATTGCCGTGCTGAAGAAGTTGCATCATCCAAACATTCGTACT…	MHLNVHSSTSSTSSRKSGDPSASGDGLQTTTSGSASGAGASSGTPTGVLPTKLTSKMTTKEVKFGAQSFDSLNQYILIKDLGRGSHSKVKLAMNQQDNQLYAVKWTDSRVNSWKAVRKEIAVLKKLHHPNIRTLHEVIDDEFKKELILVLEYCQTGPIFTRFSTVAVDEKVLLGYARDIVLGLDYLHSLHIAHMDLKPENMLLCTDGEVKLADFGVSFIHDLVSSDGVEKRLVGTPAFLAPEVLSEDGYDPFKADIWSLGVCFYNMAMGKLPFPGKTVYQIVAKARANELVFDEDAPLSENFKDLLRNMMCVDPAKRLDIAGVMQHLWITRDGEEPLARPLTELPHAIVELTEEEIASAIRTDPLAALLQPSFNLVEFNDGDILMHKGAIGEVMYFINK…
O. mediterraneus	REC-CAMK	Ostme07g01530	29,596 -> 32,556	ATGGCGCCGACGGCGGCGGCGGTGGTGGAGCGCGCGGCTGGGCGGCTCGCGGCGTCGACGTCGTTTACGCGACCGGCACCGCACGCGGCACCGACGGTGGAGAGTGATATTCATCACGTGCGCGTCGCGGATGTGCACGTGCTCGTGGTGGATGACGAGCGGATTTGTCGCACGGTGACGAGTCTGCTCTTGCGCAATTGCGGATACCGCGTGACGACGGCGTCGAGCGGGGAGGAAGCGCTGGAGTTGTTACGACGGGGGATAGAGTTTCATTTATTGTTAACGGATGTGATGATGCCGGGGATTGACGGGCCGGCGCTGTTGCAAATTGTGCGAAACGACGAGCGGTTGCGGGACATGCCAGTCATCATGATGAGCGCCAATGAGCACAGCGAAACG…	MAPTAAAVVERAAGRLAASTSFTRPAPHAAPTVESDIHHVRVADVHVLVVDDERICRTVTSLLLRNCGYRVTTASSGEEALELLRRGIEFHLLLTDVMMPGIDGPALLQIVRNDERLRDMPVIMMSANEHSETVFRCIQYGAEDYLLKPVSKKAVKHMWQHVWRKSQLLAARAVPRFENGEEVLEDEDEDRGEMVHGVPAVPEHPSASNEGENVGVVTMNEEASTPGIGPVTGALVGEGELLRAKATSRACPYAARRAAALINDAMASPNSSHDAMDMEMDGMKPSSMENSMGDLQHFAVPDTFSKPLPEALAGFSKHPRRLRDWLNDTDAMKLVSREDRAHVAAQVASCFDSTTIKSSFSHRVDASRLEITPQGAISPLLGGAHEKDALKEDSFSVCS…
M. pusilla	REC-CAMK	Mipuc09g01490	297,236 -> 297,261, 297,561 -> 299,838	ATGGGACCGTGCTTGAGCTCCTCGAGGTACGCGGCGCGCGCGCGGCGCCGCAGAGCGACGAACGATCGATCGTATTTTCCGACGCGTTCCACGCACTCCAGCCAGACGTCGAGTTCGCGCCCTTCATCCCCGCACGCGCGCTTGCGTCGCGATCGCGGCAACTTCGCGCGGACAGACTCTTCATCGCTAGTTTCGCGTACATGCCCCGCGTGCCTCTGGCGGTCGTCCCCCGGAAGCCTCCGCGGGGTAGACGTGTTTCACGGTGGCCGAGTCAGACTTCGCTAATCTTTTGCTGATCTTTTTTCCCTATTTTTCCTGCACGCAGAGGGGCTCACGGCGACAGCGATGAATCATCATCTCGGAAATCCCAGGACCCACATGATACCGCGATTAGGAGCG…	MGPCLSSSRGAHGDSDESSSRKSQDPHDTAIRSDDGVRKRPSSDAAMMMAAQQTHQPELSKPQKDVGDARSRELTEANVAAVSEGNVSGTTARSHQNATTTTKAGLARDLERSSNADRSEDAASDVSETSSSSRRDMPTITTDKVTRYSVRVGEMEYSQFNQYIIVKDLGVGVHAKVALGLHIQENLLYAIKVSHRNAAVAETAVRKEIAILKKLNHKNVLKLYEVIDDQKTNELLLVLEYASSGPIFTRYDKRPLREPLIHRYIRDVLQGLDYLHHAAGIAHMDLKPENLLLMADGSVKIADFGVSFIGQSKAVNSNKKIVGTPAFIAPEMLGEDGYDPYIADIWSLGVCIFHMATAELPFIGRTIFQIVAMAQRQGLRFPPEAVVLSPELKNLLTVI…
M. commoda	REC-CAMK	Mipur06g01570	283,456 -> 283,431, 283,191 -> 280,881	CTAGACCATCTCATCCGAAATCATCAATTCCTGCATGAGTTTAATGTCACTTGTATCGATCGCGTTCCTCATCAACGAGGTTGGAATATTCCGTGCGAGGATATTTGTCAACGCCTGTTGATTGAGCGGCTTCGCGACATAGTCGTCCATTCCGGCATCCATGCAATCTTTCTCGTTCATAGATTTGATTCCAGACGACACTGCTACGATGGGCACCCGAGAAAGTATAGGATCGTCAAGCTTTCGGATCTCCCTGGTTGCCTGTAAGCCATCCATGACAGGCATTTGGCAGTCCATCAGGATGATGTCTGGACGCTTGTTTCCGTCCTTTGCGTTTTTGCAATAATCCAGTGCGGCCTTGCCATCATTGACGCACACGAGCTCTATGTCGTCGATGCG…	MGPCLSKAGVGADDASTAGKAFRTAPGNDVRNDIPANTLRSAEMTGGSTGITAEKAGDQAVISPADDSQKAGREPRGDGQANTSESEAQTTNEGGMKEATSTVGQIHLEVDEQTGRRLSRLSGDSFASEASTATRMDEPTKLTDSVVKSSVKMGEQEYKQFNQYIIVKDLGRGVHAKVMLGLNAADNLLYAIKATSIAAVAETAVRKEIAVLKKLKHPNVLKLFEVIDDAKTNELLLVLEFASAGPIFTRYNMVPVKENRLLSYTRDIIQGLDYLHHVAGIAHMDLKPENLLKSGDGTVKIADFGVSFIGKANTKNSNKRIVGTPAFIAPEMLGEDGYDPFAADIWSLGVCIFHMATARLPFTGRTIFQIIAMAKRQGLQFPEKPDLSAELRDLLTIVL…
Strain	Gene	CDS_annotated	Genome position	nucleotide sequence	AA seq
B. prasinos	REC-WD40	Bathy11g03700	691,880 -> 695,479	ATGTCGTCCTCTCAGCAGCAGCGCGTGATGACGTCGGCGGAAACGGGAAGAACAACGCCGAGGACGACGACGACGACAAGGACGACGACAAGGACAATCGCTGCGGAAGATGATCGCATGAACAACACGAACAGTAATGGAATGCCTATGATCCACGTCTTAGTCGTGGACGACGAGAGAATCTGTCGTGCGGTCACGTCACAGGTTCTGAGAAAGTGTGGATACCGGGTGACGACGTGTGAGAGTGGCGCCGAAGCCATCGAGTTGTTGCGTCGAGGCACTGAGTTTAACTTATTGCTCACGGACGTGATGATGCCCGATATCGACGGGCCAAAGTTACTCCAACACGTGCGACATCACTCGCAATTTTCTCAGTTACCCGTCATCATGATGTCTGCC…	MSSSQQQRVMTSAETGRTTPRTTTTTRTTTRTIAAEDDRMNNTNSNGMPMIHVLVVDDERICRAVTSQVLRKCGYRVTTCESGAEAIELLRRGTEFNLLLTDVMMPDIDGPKLLQHVRHHSQFSQLPVIMMSANQHSEIVFECVRSGADDYLLKPVTVKQVKLLWQHVWRKQYSAAPQTVPRLNEYGEELDEDNEDDGICMLGKEEMFQGVPNVPRRLNSESDLLMNSNGNSGNNDNDNNSKNKNNSSKNNDNNITMNNNSTAINKSNINNNNKNSHPRSLSRDSSRENFLSMLLLKSIANNNKERNPSNVTATDTATAATTAAAKTASTTPKKTTKNNKDMNDSKNNANARNPPAQTRRVENADVEVPMEVDLPRANNRANKTKDAEIVRRKKEESEL…
O. tauri	REC-WD40	ostta10g03410	557895 -> 560780	ATGGCGTCGGTGCGCGGAGGGACGACGTCGATGGATCGTGTTCCGTCCACGAGCTCGCTGAACGATGGACCGGTGACGACGTCGGACGTGCACGTGCTCGTGGTGGACGACGAACGCATCTGTCGGACGGTGACGAGCAGTCTGCTGCGACGGTGCGGGTACAGAGTGACGATGGCGGAGAGCGGTGAGGAGGCGCTTGAGCTCTTGCGAAGAGGGACTGAGTTTCACATGCTACTCACGGACGTGATGATGCCGGGAATAGACGGGCCGGCGCTGCTTCAAATCGTGCGAAACGACGAGCGCCTGCGAGACATGCCCGTGGTCATGATGAGCGCGAACGAGCATAGCGACACTGTCTTCCGGTGTATTCAGCACGGGGCGGAAGATTATTTGCTCAAA…	MASVRGGTTSMDRVPSTSSLNDGPVTTSDVHVLVVDDERICRTVTSSLLRRCGYRVTMAESGEEALELLRRGTEFHMLLTDVMMPGIDGPALLQIVRNDERLRDMPVVMMSANEHSDTVFRCIQHGAEDYLLKPVSRRAVKHMWTHVWRKSQVNVSRTVPQLGEDGEELLEDDEDRGEMVHGVPSVPQHGEEVTNSGEYNVIDRVHSPAGMRRNVSMLSLASAGLSTKASLFSAPVQTEGEDVSQKEEATMDIDEDVGKSNIQIVPEPVVHSLPPPLAGLETGARCLREWLDDETSGAQATRKEERWHVAWRITAFVDGLKYGTSAASYDMFDANCLNISPQGDITFAAKAHNEERSFVELAQELDDRDALFVVGLIILNMFWPEVFITVYEAEYPEKA…
Ostreococcus RCC809	REC-WD40	Od09g00190	31,514 -> 34,492	ATGACGTCGCGCGCGCGAGGGGTGGCGGAGACGGCGACGACGAGAGCGACGTCGGGCGACGACGCGACGACGACGACGACGACGCACGCCGAGCGCGGAGGACTCGGCGGGGGACCGGTGACGACGTCGGACGTGCACGTACTCGTCGTCGACGATGAGAGAATATGTCGAACGGTGACGTCGAGTCTGTTGAAACGGTGTGGGTACAGGGTGACGATGGCGTCGAGCGGGGAGGAGGCGTTAGAGCTCTTGCGCCGAGGCACCGAGTTTCACCTGTTGCTCACCGACGTGATGATGCCCGGGGTGGACGGACCGGCGCTGTTACAGATTGTGCGAAACGACGAGCGGTTGCGAGACATGCCGGTGGTGATGATGAGCGCGAACGAACACAGCGAGACG…	MTSRARGVAETATTRATSGDDATTTTTTHAERGGLGGGPVTTSDVHVLVVDDERICRTVTSSLLKRCGYRVTMASSGEEALELLRRGTEFHLLLTDVMMPGVDGPALLQIVRNDERLRDMPVVMMSANEHSETVFRCIQYGAEDYLLKPVSRKAVMHMWQHVWRKSHAQTARAVPRFENGEEVLDDEEDHRGELAHGVPAVPEHTGFTGAPTDSVDDAGTSEDKPPLSPPPRMIRNNSTQSIVETAASGGKMGDAGTYALSACDNLSQGSVIAIRADAVAMRDAADAARRSTPEPARARPLPPPLVGLENGSRGLKEWLDDVVAGAQAVSKEERWHVGWRILAFLDDVASRGRASYESFDASCLDISPQGAISFSARANVSSKTEDGENPFVELAQELD…
O. lucimarinus	REC-WD40	Ol10g03450	585,448 -> 582,545	ATGACGGAGATGAACGAGCGAAGACGACACGGGACGATGGAGACGCGGACGCGGCGAACGAGCGCGACGAGCGGCGGCGACGGACCGACGGCGACTTCGGACGTGCACGTGCTCGTCGTGGACGACGAGAGGATATGCCGGACGGTAACGTCGTCGTTATTGCGAAAGTGTGGGTATCGCGTGACGACGGCGGAATCGGGAGAAGAGGCGCTGGAGCTGTTGAGACGAGGGACGGAGTTTCACTTGTTGCTCACCGACGTCATGATGCCGGGCATCGACGGACCGGCGCTGTTGCAAATAGTGCGCAACGACGAGCGATTGCGAGACATGCCGGTTATCATGATGAGTGCGAACGAGCACAGCGATACGGTGTTTAGGTGCATTCAATACGGGGCGGAA…	MTEMNERRRHGTMETRTRRTSATSGGDGPTATSDVHVLVVDDERICRTVTSSLLRKCGYRVTTAESGEEALELLRRGTEFHLLLTDVMMPGIDGPALLQIVRNDERLRDMPVIMMSANEHSDTVFRCIQYGAEDYLLKPVSRKAVKHMWQHVWRKSQIQSSRAVPRFENGEEILEDEDEDRGELVHGVPAVPEHVPEGMGSEDANATAKSPSPTPSPTLPRNNSTLSFAATGASVKADVAAYPFAAPTAAQQMDNVSQGSVVKMVIDAADAGKGDEARSRVVPESIVRPLPAPLSGLENGSRRLREWLDDESAGAQATQKEERWHVAGQILAFVDAVNGCGYASYELFDANCLDISPQGAISFAARSQVAADQDEYTFVELAQELGDQDPLFVVGLVIL…
O. mediterraneus	REC-WD40	Ostme12g00180	29,596 -> 32,556	ATGGCGCCGACGGCGGCGGCGGTGGTGGAGCGCGCGGCTGGGCGGCTCGCGGCGTCGACGTCGTTTACGCGACCGGCACCGCACGCGGCACCGACGGTGGAGAGTGATATTCATCACGTGCGCGTCGCGGATGTGCACGTGCTCGTGGTGGATGACGAGCGGATTTGTCGCACGGTGACGAGTCTGCTCTTGCGCAATTGCGGATACCGCGTGACGACGGCGTCGAGCGGGGAGGAAGCGCTGGAGTTGTTACGACGGGGGATAGAGTTTCATTTATTGTTAACGGATGTGATGATGCCGGGGATTGACGGGCCGGCGCTGTTGCAAATTGTGCGAAACGACGAGCGGTTGCGGGACATGCCAGTCATCATGATGAGCGCCAATGAGCACAGCGAAACG…	MAPTAAAVVERAAGRLAASTSFTRPAPHAAPTVESDIHHVRVADVHVLVVDDERICRTVTSLLLRNCGYRVTTASSGEEALELLRRGIEFHLLLTDVMMPGIDGPALLQIVRNDERLRDMPVIMMSANEHSETVFRCIQYGAEDYLLKPVSKKAVKHMWQHVWRKSQLLAARAVPRFENGEEVLEDEDEDRGEMVHGVPAVPEHPSASNEGENVGVVTMNEEASTPGIGPVTGALVGEGELLRAKATSRACPYAARRAAALINDAMASPNSSHDAMDMEMDGMKPSSMENSMGDLQHFAVPDTFSKPLPEALAGFSKHPRRLRDWLNDTDAMKLVSREDRAHVAAQVASCFDSTTIKSSFSHRVDASRLEITPQGAISPLLGGAHEKDALKEDSFSVCS…
M. pusilla	REC-WD40	Mipuc01g07200	1,492,092 -> 1,492,173, 1,492,323 -> 1,492,874, 1,493,059 -> 1,496,387	ATGGCGGCGACGACGCACAGCTCCACGGTGCACGTCCTCCTCGTGGACGACGCCGGGCTCTTGCGCAGATGCCAGTACCAAGGTGCGACGCGCGCGAACGCGGCGGCGGCCGGCGCGGCGTATCTTTTCTCCATGCTTGCTGACGTCGACGCGTCGCGAGATGTCGTCGTCGTCGTCTCTCCGTCGATTAACGACGCCGCGTCCCCCCCACCTTCTTCCCCGACGCGACAGTCACGACCGCGAGCTCCGGCCGCGAGGCCATGGCGCTCCTCGAGCGCGGCACGCAGTTCAACCTCCTCCTCACGGACGTCATGATGCCGGACGTCGACGGGCCCACGCTCCTGCACTTCGTGCGGAATAACCCCCTCTACGCGGAAATGCCCGTGGTGATGATGTCGT…	MAATTHSSTVHVLLVDDAGLLRRCQYQVTTASSGREAMALLERGTQFNLLLTDVMMPDVDGPTLLHFVRNNPLYAEMPVVMMSSNEHADMVMNCIRLGAEDYIIKPVTNKAVKHMWAHVWRRKQRYQMVPRFENGREVDEEREFEAAAMEELRGGVDLEAGMLPVPETEEYSSDGESDDDEARRGDAAAEFYAMEYANTSGGWEGGTDFGSVTFPGAAGSSASDGGCPMGHHARGGRVGKRAKVRGGTCPFAAAGGGTNARDPDAKMDAVHEVPDEEEDAATAAAAAADGRAAPARATATHDPLVVTDEMTGVAKRLVPVPPMRNLTDGRRTLREWIDLANRDGLGLVERRDALHVLGRAASLLASHHDRGMLLGAMRPSALTISPQGEVGIAPPRPTT…
M. commoda	REC-WD40	Mipur07g01070	234,302 -> 234,200, 234,016 -> 229,875	ATGGCGAGCTCTTCGCCCGCGGACGTGCACGTGCTGCTCGTGGACGACGACAGGGTGTGTCGTACCCTCGTCGCGGGCATGCTCAAGAAGTGCAACTACCAGGTCACCACGGCGAGCAGCGGCGAGGAGGCGATGGCCCTCCTGGAGCGCGGCACCCAGTTCAACCTCCTCCTCACCGACGTCATGATGCCCGACGTCGACGGCCCGACGCTCTTGCACTACGTTCGCAACAACCCCTTCTACCAGGAGATGCCGGTGGTGATGATGTCCTCGAACGAGCACGCGGACACCGTCATGAACTGCATACGGCTCGGCGCCGAGGATTACCTCCTCAAGCCCGTCACCAAGAAGGCGGTCAAGCACATGTGGGCGCACGTCTGGCGACGCAAGCAGAGGTAC…	MASSSPADVHVLLVDDDRVCRTLVAGMLKKCNYQVTTASSGEEAMALLERGTQFNLLLTDVMMPDVDGPTLLHYVRNNPFYQEMPVVMMSSNEHADTVMNCIRLGAEDYLLKPVTKKAVKHMWAHVWRRKQRYQMVPQFENGHEVVEDDYAAGIGAHELEDGHHRGFEDHMEPQVPENEEYSSDGEEMDGDRAAAAGTAGGEYYERIADDDEAWAQARRRAAAQYMDDAGMDTDGGGGCPFGGGGGGGGGRGGVKGPTAKRVGFQLTPDGACPFSGKKMENVDEGDEAHARREEAERAARASTDPMVVTCPVTGAKRRLASVPPIQGFEHGHHMTLRQWLDDQNARGQIVDKRDSLHVIGKCAALLARQHEGGMVLGHMLPSRLVISPQGDVSLAPPTP…
Strain	Gene	CDS_annotated	Genome position	nucleotide sequence	AA seq
B. prasinos	REC-DOF	Bathy08g01970	357,489 -> 357,545, 357,719 -> 360,718	ATGAACAACGCGTCGAAGAAGATCTTAGTGGTGGACGATATTGGTTTGTGCAGAAGGGTACGTTTTCGTTTCGCCCGTGTGAACGCGCGCGGAAACTTTTGTTTTGGATAAAAGTGCCTTTCCCTGCCACGTGTACTTTTCTCTCTCTTTGCTCGCGCGCTCGAGGATAGGGGATAACAAACGAAATTTTTTCTGACATTTTTCTCCTCGATTTCTTTTGTAAAACACAGATAACGACGAACCAGTTAGAGCAGCTCGGGTTTAAAGACTCGCCGGTGGCGACGAGCGGGAAAGAAGCGATTCAATACATTGACGAGAAACAAGGCGAGGTGCAGTGCATTTTGTTGGACATCATGATGCCGCAAGAAAACGGGGTCGAAACGTTAGCCGAGATCCGAA…	MNNASKKILVVDDIGLCRRITTNQLEQLGFKDSPVATSGKEAIQYIDEKQGEVQCILLDIMMPQENGVETLAEIRKHEKFRREHLEPGHEEEEPIKVIAVTALKHGELLSLCESTGEAGHSVMFDGYIEKPATLTKIRDAMETAAIMFASSLPSGLDQKTRKINNNNNNNNNNNSTKNLATLAAPAKVQRGNSDGGSGGSDPITDGGGSGGRGGSNEGTDTRNKGSNEVDNGTSSDEKGQTQSKGLGGKMSAKAGKEKKQDQIDKLKKEEEENDDENNKHKRAASPGLGGNKVRPTHSGETTSAAPEHDLEKYGSNERNVGGGNQSKRAHFNEGDNAAAGNENTDGISNEDATNKKETTVLENVYDKNRSERRSERSKRNQSQTRHSPSRRGARDMNNT…
O. tauri	REC-DOF	ostta08g01730	302741 -> 302496, 302378 -> 300060	ATGACGCGACGAGGGAATTCCGAGCCCAGCGAGGGGGAGATCGCGGGGGCGTACGGCGCGCTCGAGCGCGCGCGGGCGTCGGAGACGTCGAAGAGCGCGCGCGGGGGGAAGCGGGCGCCCACGGGGCGCGTCGGGGCGCTGGTGCGCGCGCTGGGGGCCACCGTGAGCAAGGACGAGCGAGAGATATTAAAGCGATGCGAGACAATCGCGGATCCGACGGGGAGCGGGACGTTCGAGCTGAAAAAGTTGGGAGATGTACTTTTGATGCTTCGCGAGGAGGGGCGTCTGCCGACGTCGACGTCGAGTGAGACGCGGGCGTCGCGAAGGGCGACGCGAGCCTCCTTTGGGACGGAGCGCGCGGGGGATGTCAAGTCGGTTTTGATCGTCGACGACGTGGCG…	MTRRGNSEPSEGEIAGAYGALERARASETSKSARGGKRAPTGRVGALVRALGATVSKDEREILKRCETIADPTGSGTFELKKLGDVLLMLREEGRLPTSTSSETRASRRATRASFGTERAGDVKSVLIVDDVALVRRIHAGHVGKLGYRTIDARDGAEALRLYGENHAGLQGILLDVMMPGMDGFQTAGGIRELEQKQALRRMPIIAVTSLTEKEMQWDDKLASFDGHVDKPTSMSTLASIFKSMSMTPDLRISENEATGAAHASLLDPHGVKRTRGANMPSSSESDADGNLDGSNEGSSEQNGRKGSNSDRDAEGQRSSGGSGNEEGQNAYVSPRSERRVRSPGPDNRSRRPANATMAGSGKNTSGGNASDEGSGDASRQGSADEDGEMKSTMDTKAE…
Ostreococcus RCC809	REC-DOF	Od08g01660	282,128 -> 281,799, 281,679 -> 279,448	ATGGCTTCCGTCGATACGTCGCCCGCGCGCGACGCGTTCGTCCCCGGGACGTCGCCGACGGCGCGCGAGGTGGCGGGGGCGTACGACGCGGCGCGTTTCGGTTTCGAGCCGCTCCGCGACGGCGCCGCGAAGGCGTCGCCGACGCCGCGGAGCGGTGGACGAGGCGCGCGCGGCGCGACGACTTTACCCACGAATCGCGTGGGCGCGCTCGTGCGCGCGTTCGGCGCGCACGTGCGCGCGACGGAGACGGACATCTTGAAGAAGTGCGAGCGGCTGGTGGATCCCACGAGCGTTGGGTTCTTTGAGCTCTCCAAGGCGCGTCTCGGCGTCGTACTCTCGATGGAGCGATTCGCGAGGAAGACGGAGAGAGCGCGCGCGAGAAAGTGAGAGGGAATGTGC…	MASVDTSPARDAFVPGTSPTAREVAGAYDAARFGFEPLRDGAAKASPTPRSGGRGARGATTLPTNRVGALVRAFGAHVRATETDILKKCERLVDPTSVGFFELSKARLGVVKAVLEMLRDEGRLAAETDVSGEDARENRRTTRTSAKKGAKKSVLIVDDVACVRKFHAGQIGRLGYQSIEAGEGTEALRLYGENHAGIQGILLDLMMPVMDGYSTANEIRALEEKQDLRRMPIIAVTSLTDQEMKANSKSTAFDGHVDKPTSMSKLATIFESMRMVPDVSPLDMRSIVASKDAETAPHGLKRLHRSKTTSSSNITSDKNDSKNGSNEGSEEKCQRGSDSNGDARSSGDSGNNLTRLDGLDNSAKRPNDRGTNSKEYVAGDGSNDGSSDASRQGSAHDSE…
O. lucimarinus	REC-DOF	Ol08g01600	286,190 -> 283,524	ATGGCGCGCGCGAGCGATGTCGGAGAGGCGCCGAGCGAACGCGAGATCGCGGGGGCGTACGGCGCGGCGGCGACGCTGTTGGGGTCGAGCGCGGGGGCGCGCGGAGGCGCGCGCGCGCGGCGAGGGGAGATTCCGACGTCGCGCGTGGGAGCGCTCGTCAGAGCGCTCGGGGCGCACGTGGGGGCGCACGAAGACGATATGCTGCGACGGTGCGAAAAGATTGTCGATCCCGAGGGGCGAGGGAGCTTCGCGCTCGGGCGGCTGCGAGACGCGCTCGCGGCGCTCAGGGACGAGGGGCGATTGCCGACGCGCGAGGAGGAAGGAGGGAAAGGGACGGGAGAGGTGGCGATGACGACGCCCGTGGTTTCGACGGGGAGACGTGCGACGCGCGCGACGGCG…	MARASDVGEAPSEREIAGAYGAAATLLGSSAGARGGARARRGEIPTSRVGALVRALGAHVGAHEDDMLRRCEKIVDPEGRGSFALGRLRDALAALRDEGRLPTREEEGGKGTGEVAMTTPVVSTGRRATRATATATTTTDDRKSVLIVDDVASVRKFQAGQIGKMGYQSIEAGEGAEALRLYGENHAEIQGILMDLMMPTMDGYEIATGIRAMEEKQALRRMPIIAVTSLTDQELKEHASSVAFDCHVDKPTSMSKLATIFESMRMAPSLSAAELQAIGAANAAKLDPHGTKRSHLPVSSSDTTSDDGKHGGSNDGSSDQNGRKGSNSDADPDARSSGDSGNEQRYVSQRADGPCNSSKRPGATASGATAVAPKKTGTSDNGSGGNSNNGSSDASRQGV…
O. mediterraneus	REC-DOF	Ostme16g00320	56,486 -> 56,337, 56,221 -> 53,405	ATGGGGTCGAATGCGCGCGTGCCCACGGCGCGCGTGGGCGTCTTGGCGCGCGCGCTCGGCGCGCACGTGGACGCGAGCGATGGGGATATGATGGAGAAATTATCTCGCGTCGTTGACCCGCATCGCACGGGGGCGTTCGCGTTGAATAAGGTGCGTGCGAGCGAGCGAGCGAGCGGCGGCGTGATTCACGATGGGTTTGGGGTTGGGGTTGCCCAGTCAGCAGACTGACGGATGCGCGTTTGGTTTGGTTTTTAATGTCGTACAGGTGAGCGAGGCGTTGGTGTTGTTACGCGCCGAAGGACGGTTACCGAGCCGTGAGAGTGATGGGCCGATGGCGGTGCGAGTGGCGGCGCCGACGCGGGCGACGCGGCGGAGCGCGGCGGGGCTGACGCCGACGCG…	MGSNARVPTARVGVLARALGAHVDASDGDMMEKLSRVVDPHRTGAFALNKVSEALVLLRAEGRLPSRESDGPMAVRVAAPTRATRRSAAGLTPTREDAPASTSSANDESRVRDGERGYDGDTTTVAAVTYDTGRGRRVDITPLMHGKSLMVVDDVASCRKISGSQLGRLGYNIMEAGQGEEAVKLYGENHAGIQGILMDLMMPVMDGYSAVNEIRAMEQKQAWKRMPIIAVTSIPEEEIKARSECESFDGYVDKPTSLSKLAQVLEMMHISPTMCVEDIRRRVVTGDVAGQAADGGGGDGGAPHGVKRHQTPSTSTDTDSGDAAHAGSNEGSDDQNGRKGSNSDRDPDARSSGDSGNEKASEYYGAARAGPDNRSKRPTTTTTTSGEGAAVTAGGTTGV…
M. pusilla	REC-DOF	absent
M. commoda	REC-DOF	absent
Strain	Gene	CDS_annotated	Genome position	nucleotide sequence	AA seq
B. prasinos	PHOTOTROPIN	Bathy16g02310	450,443 -> 447,777	ATGGTGAAAGTAACGAAAGCGACTTCGAATCCCGACCATTACTCCTCCATCACGTCGTACATCAACGAACCTTTGGAAAAGATAACGCCACCGGAACGACCGAGAACGAGCAAAGATGAGATGTATAAAGTTCCCGGGTTTAAGAGTAAAGATGGATCAGTGAGTACGGGAGGCGTGGCATCTATTCACGTGAAACAGAACGTCGCGCAAGCGTTGGCGACGTTGAGACACACGTTCACGGTGTGCGACGCGACTGCTCCGGATTGCCCAATCGTGTACGCCTCGGATTCGTTTTTGCAAATGACTGGATATCCGTCCGAGGAAATCATCCATCATAACTGCAGGTTTTTACAAGGGAAAGATACGGACCCAGAGAGCGTGAAAAAGTTAAGAGACGCG…	MVKVTKATSNPDHYSSITSYINEPLEKITPPERPRTSKDEMYKVPGFKSKDGSVSTGGVASIHVKQNVAQALATLRHTFTVCDATAPDCPIVYASDSFLQMTGYPSEEIIHHNCRFLQGKDTDPESVKKLRDAVKAGERVSVRLLNYRKDGTPFWNYLTIAPVKLADGTVVKYIGVQVDVTDKTEGNVAPSVLKDNDGFPLLVRYDARLAAQNLGAFTEVEEAVLSATGLKSSKSFDDDQQALTSRSGMDMASTLERIQESFVITDPSLPDHPIVFASDGFLSFTGYTREEILGRNCRFLQGKDTDQNSVKAIRDAIDAGSEVTVRLLNYTKNGRPFWNMFTLAPVRDDEGKVRFFAGVQVDVTVYDDDGTERTVASFDKTETAEREQEEYSKKAASNI…
O. tauri	PHOTOTROPIN	ostta16g02540	491702 -> 489057	ATGGGCGAATCTCTCGTTGTATACAGTGACGACCCGTTAGAATCCACGCGATGGGCGAATCTCTCGTTGTATACGAAGACGCCCGTCGACGCGCACGCGCTGGGCGACGAATCGCTCGCCAGGTCGACGCGCCGGCGACGACGGCGCGTCGAGCGCGCGCGGCGTCGTCTCGAGCGCGCGCTCGACGTTCGTCGACGCGGCGGTGAGGGACGCGACCGCGCGGGCGAGAGAGAGGCCGAGGGACGGGCCGAGCGCTCGGAGGCTGACACGGATTCAGCGCTCGACGCGGGCGACGCGCGTCGGTGGTGCCGTTTGGGGACGCGCGCGCGCGCGTGCGTCGCGTCGACGTCGTCGACGACGAAGGGCGCGGCGGCGGCGAGACGGAGACGGACGAGTGGC…	MGESLVVYSDDPLESTRWANLSLYTKTPVDAHALGDESLARSTRRRRRRVERARRRLERALDVRRRGGEGRDRAGEREAEGRAERSEADTDSALDAGDARRWCRLGTRARACVASTSSTTKGAAAARRRRTSGGGGGRGARAVMASHRISEGGAHAPSLDPIVARAFGAFDHTFTVCDATKPDCPIVYASDGFLRMTGYAAAEVIGYNCRFLQGEKTNKNDVRELREAIKNGDRWSVRLLNYKKDGTPFWNYLVVAPVKLADGTVVKYIGVQTDVTEVKDADTGERGIEFDEKGQPVPSRYDARAAAATLGRVSEVEQAVRTAEGLGNQAQRRTGMDLASTLERIEQSFVITDPSLPDHPIVFASDGFMEFTGYSVDEILGRNCRFLQGPKTDRAAVAK…
Ostreococcus RCC809	PHOTOTROPIN	Od15g00300	47,415 -> 49,691	ATGACGACGGAGACGACGGTGAAGAGGGTGGCGGGGGGCGCGCACGCGCCGAGTCTGGACCCGGCGGTGGCGAGAGCGTTCGAGGCGTACGATCACGCGTTCACGGTGTGCGACGCGACGAGACCGGATTGTCCGATCGTGTACGCGAGCGATGGGTTCATGAGGCTGACGCAGTACGAAGCGGAGGAGGTGATCGGACATAATTGTCGGTTTTTGCAGGGCGAAAAGACGAACGAGGACCACGTGCGCGAGGTGCGAGAGGCGACGCGGCGAGGTGATCGATTGAGCGTGCGGTTGTTGAACTATAAAAAAGATGGAACGCCGTTTTGGAATTATCTCGTCATCGCGCCCGTGAAATTGGCGGATGGAACGGTGGTGAAGTACATCGGCGTGCAGGTG…	MTTETTVKRVAGGAHAPSLDPAVARAFEAYDHAFTVCDATRPDCPIVYASDGFMRLTQYEAEEVIGHNCRFLQGEKTNEDHVREVREATRRGDRLSVRLLNYKKDGTPFWNYLVIAPVKLADGTVVKYIGVQVDVTEVKDASTGERGIDFDARGVPVPSRYDARTAAVSLGRMSEVEGAVRAAEGLSETDDEGGGASSTNKGRAGLDLASTLERIEQSFVITDPSLPDHPIVFASEGFMDFTGYSVDEILGRNCRFLQGPKTDRAAVAKIRQAIEQGEECTVRLLNYTKTGKEFWNMFTLAPVRDDQGVVRFFAGVQLDITAHDPATEHESVAEISFKGTDEENAAISKNAASIVAGATAKDKEFEPPWKHMLGMMLDPKPHQIENRRQWDALRIVTDG…
O. lucimarinus	PHOTOTROPIN	Ol15g02410	427,274 -> 425,019	ATGTCGCGCGCGAGGTCGATCGAGGGCGGCGCGCACGCGCCGAGCCTGGACGCCAAGGTCGCGAGGGCGTTCGCGGCGTTCGATCACACGTTCACCGTGTGCGACGCGACGAGGGAGGATTGTCCGATCGTGTACGCGAGCGATGGGTTCCTGCGGATGACGCAGTACGGCGCGGACGAGGTGATCGGGCATAATTGTCGATTTTTGCAGGGAGAGGCGACGGATGGGAACGACGTGCGCGAGCTGCGAGAGGCGATTAAGCGGGGCGATCGATGGAGCGTGCGGTTGTTGAATTATAAGAAGGATGGGACGCCGTTTTGGAATTATCTCGTCGTCGCGCCGGTGAAACTGGCGGATGGGACGGTGGCGAAGTACATCGGCGTGCAGGTGGACGTGACG…	MSRARSIEGGAHAPSLDAKVARAFAAFDHTFTVCDATREDCPIVYASDGFLRMTQYGADEVIGHNCRFLQGEATDGNDVRELREAIKRGDRWSVRLLNYKKDGTPFWNYLVVAPVKLADGTVAKYIGVQVDVTEVKDATTGERGIDFDEEGMPVPSRYDARAAAVSLGRVSEVENAVRAAEGLSEDGVDDAGARKGRVGLDLASTLERIEQSFVITDPSLPDHPIVFASDGFMDFTGYSVDEILGRNCRFLQGPKTDRAAVAKIRQAIELGEECTVRLLNYTKSGKQFWNMFTLAPVRDDQGIVRFFAGVQVDITAHDPSTEDESIAEITFKGTDEENIAISKGAASMVAGATAKDKEFEPPWVRMHGKMLTPKPHQIENRRHWEALRKATNDGTRALT…
O. mediterraneus	PHOTOTROPIN	Ostme15g00300	48243 -> 50552	ATGACGTCGCCGTCGTCGTCGGGGATCACCCCGGTGGCGGCCGCGGAGGCGCCGGAACGCGCATCGCCGTCGTCGTCAACTGCACCGCGCGTGCTTAAGGTGAATGGAGGCGTTTACGGGCCGAGTTTGAATGCAGACGTCGCGCGCGCGTTTGCCGCGTACGCGCACACTTTTACGGTGTCAGACGCCACGGCGGAGGATTGCCCGATCGTGTACGCGAGCGATTCGTTCCTAAAAATGACTGGGTACGGTGCTGAAGACGTGATCGGTCGGAACTGTCGATTTTTACAGGGTGAGAAGACCGATCGCGCAGAGGTGGCAAAGTTGAGAGAGGCGATTAAACGAGGCGAGCGTTGGAGCACGCGGTTGTTAAACTACAGGAAGGATGGCACGCCGTTT…	MTSPSSSGITPVAAAEAPERASPSSSTAPRVLKVNGGVYGPSLNADVARAFAAYAHTFTVSDATAEDCPIVYASDSFLKMTGYGAEDVIGRNCRFLQGEKTDRAEVAKLREAIKRGERWSTRLLNYRKDGTPFWNYLVVAPVKLADGTVAKYIGVQVDVTDVKDSVTGERGIAWDAHGIPVPSRYDARAAAVSLGRVSEVESVVRQSEGLEPNIPGQSTPNSRAGLDLASTLERIEQSFVITDPSLPDHPIVFASDGFLEFTGYAMDEILGRNCRFLQGPKTDRTAVAKIRQAIDSGSECTVRLLNYTKAGKPFWNMFTLAPVRDDQGVVRFFAGVQVDITAHDETMEDESVAEVSFVDANEQNMQISKEAASLVAGATKVDIEHDPCWNRMLGALNGP…
M. pusilla	PHOTOTROPIN	Mipuc14g03300	824,380 -> 824,049, 823,861 -> 823,686, 823,459 -> 822,680, 822,492 -> 821,582, 821,382 -> 821,122	ATGGCGGCGATGTCCGGTCAGGTCCCGCCGGATAAGATGCCGCAGGGTGTGTCATACACCGTCGACGAGAGCGGCGGGATCGCCGCGCCCGAGGCGTCGAAAGGGTTGACGATGGCGCTGGCGTCGGTCCGGCACACGTTCACGGTCAGCGACCCGACGCTGCCGGATTGTCCGATCGTGTACGCGTCCGACGGGTTCTTGAAGATGACCGGGTACTCCGCGGAGGAGGTGATCAACCGCAACTGCAGGTTCCTGCAGGGCGAAGACACCGATCGCGACGACGTGCAAAAGATTCGCGACGCCGTGCAAAAAGGCGAGCGTTTGACCATCAGGCGCGTTCTATACACTGGTCGCCATACGACCGCGTTGGCGTGGTGAACGCCGATCCTTAAGGACTTT…	MAAMSGQVPPDKMPQGVSYTVDESGGIAAPEASKGLTMALASVRHTFTVSDPTLPDCPIVYASDGFLKMTGYSAEEVINRNCRFLQGEDTDRDDVQKIRDAVQKGERLTIRLQNYKKDGTPFWNLLTIAPVKMEDGTVAKFIGVQVDVTDRTEGEVGRTVGDGGVVGAKDEKGLPLLVRYDQRLKDQNYPGVEDVEKAVMKGEGIDADATRNSRAREGLDMATTMERIQQSFLISDPSLPDCPIVFASDGFLDFTGYGREEILGRNCRFLQGAGTDRDAVKEIRNAIKDNRECTVRLLNYTKQGKPFWNMFTLAPVRDHAGEVRFFAGVQVDVTVYTDADGRRLDSVELLRQTKAPTPRHSGDDEGKSKSKAATKKVLEAIGGLTAADGELPWARMVGR…
M. commoda	PHOTOTROPIN	Mipur15g00250	46,957 -> 49,569	ATGAGCGAGCCGGCTCCCGCCGTCGAGCCCTCGGCGGCTGCGCCTTCGGACGAGGTGCCAAAATTCGACGAGACCAAGACGCACGAGAGCATCGACATCGGCTTCACGGTGGACGCCGGCGGCGGCATCAGCGCGCCGCAGGCGAGCAAGGACCTGACCAACGCGCTGGCGTCGCTCCGTCACACCTTTACCGTGTGCGACCCGACGCTCCCGGACTGCCCCATCGTCTACGCGTCGGACGGGTTCCTGAAGATGACCGGATACCCCGCCGAGGAGGTCCTCAACCGCAACTGCAGGTTCCTCCAGGGGGAGGAGACGAACATGGACGACGTGCGCAAGATATCCGAGGCGGTCAAGAAGGGCGAGAGGATCACCGTCCGCCTGCTCAATTACCGCAAG…	MSEPAPAVEPSAAAPSDEVPKFDETKTHESIDIGFTVDAGGGISAPQASKDLTNALASLRHTFTVCDPTLPDCPIVYASDGFLKMTGYPAEEVLNRNCRFLQGEETNMDDVRKISEAVKKGERITVRLLNYRKDGQKFWNLLTVAPVKLPDGTVAKFIGVQVDVSDRTEGNADNSAAMKDTKGLPLLVKYDQRLKDQNFNRVDDVEKAVLTGEGVDLDANPVAANRGGLDMATTLERIQQSFVIADPSLPDCPIVFASDGFLDFTGYTREEILGRNCRFLQGPRTDRSAVAEIRKAIDEGSECTVRLLNYTKQGKPFWNMFTMAPVRDEQGNVRFFAGVQVDVTVYTREEGEKDATSLDLVKEYDKDRDESSFDRQMKEYSKQTASAVASGVAGLKDGD…

## Sheet: S4_primer set 
sequences produced	Forward primer	Reverse primer	DNA source	size (bp)
Fustion PCR Step 1
TOC1_RCC809 (a)	AAACGAGGATGGCGCAAGACGGAGCTCAGC	GGCCTTTCTTTATGTTTTTGGCGTCTTCTTCGTCGGTTGCTTGTGCTCTTGATGAAAGTG	RCC809 genomic DNA	2833
Luc-pH4 KnMX-ter (c)	CACTTTCATCAAGAGCACAAGCAACCGACGAAGAAGACGCCAAAAACATAAAGAAAGGCC	GACAGATCGCTGAGATAGGTGCCTCACTG	pOt-luc vector	4684
CCA1_RCC809 (b)	GCGTCGAAGTGCACACCGGTCCGTTCAAAG	CGGGCCTTTCTTTATGTTTTTGGCGTCTTCCGCCCCCAGCTTATAGTCGTCAGATCCGTC	RCC809 genomic DNA	3403
Luc-pH4 KnMX-ter	GACGGATCTGACGACTATAAGCTGGGGGCGGAAGACGCCAAAAACATAAAGAAAGGCCCG	GACAGATCGCTGAGATAGGTGCCTCACTG	pOt-luc vector	4684
FUSION PCR Step 2
RCC 809_TOC1:luc-pH4 KnMX-ter	GATCGATCGCGTTTCAAACGGTGTTGACGTGG	ACCACCGCTACCAGCGGTGGTTTGTTTGCC	(a) and (c)	7163
RCC809_CCA1:Luc-pH4 KnMX-ter	GAGCGAGAGACACAGTCGACTCACGACG	ACCACCGCTACCAGCGGTGGTTTGTTTGCC	(b) and (c)	7511
PCR of O. tauri transgenes from pOtluc
TOC1:Luc_Ot-pH4 KnMX-ter	CTCTCAAGGATCTTACCGCTGTTGAGATCCAGTTCG	ACCACCGCTACCAGCGGTGGTTTGTTTGCC	TOC1-luc in potLuc	8515
CCA1:Luc_Ot-pH4 KnMX-ter	ACGCCGCGTACATCATCATCATCATCATCATCATCG	ACCACCGCTACCAGCGGTGGTTTGTTTGCC	CCA1-luc in potLuc	8012
PCR of TOC1_RCC089 CCT domain for sanger sequencing
TOC1-RCC809 CCT domiain	ACGACGATGCTCGAGCTGAGTTTA	ACTCTGATCGTCTTCCCGGATGGTG	RCC809 genomic DNA	778

## Sheet: S5_Matrix Similarity CCT dom
	B_prasinos_TOC1a(Bathy17g01510)	B_prasinos_TOC1b(Bathy06g04380)	O_tauri_TOC1(ostta13g01820)	O_spRCC809_TOC1-trunc(Od13g01410)	O_lucimarinus_TOC1a(Ol13g01760)	O_lucimarinus_TOC1b(Ol21g01290)	O_mediterraneus_TOC1a(Ostme08g02770)	M_pusilla_TOC1a(Mipuc09g04030)	B_prasinos_CMF1(Bathy08g02970)	O_tauri_COL1(ostta04g03620)	O_spRCC809_COL1(Od04g01800)	O_lucimarinus_COL1(Ol04g03670)	O_mediterraneus_COL1(Ostme02g03660)	M_commoda_COL1(Mipur07g06630)	B_prasinos_CMF2(Bathy10g03140)	O_tauri_COL2(ostta09g01510)	O_spRCC809_COL2(Od09g05010)	O_lucimarinus_COL2(Ol09g01380)	O_mediterraneus_COL2(Ostme10g01280)	M_pusilla_COL2(Mipuc03g02710)	M_commoda_COL2(Mipur14g01300)	B_prasinos_CMF3(Bathy02g04900)	O_tauri_COL3(ostta07g00980)	O_spRCC809_COL3(Od07g01230)	O_lucimarinus_COL3(Ol07g00850)	O_mediterraneus_COL3(Ostme06g00920)	M_pusilla_COL3(Mipuc12g00160)	M_commoda_COL3(Mipur04g00165)
B_prasinos_TOC1a(Bathy17g01510)	.	37.5	28.4	28.1	28.7	28.7	30.6	33.3	19.6	11.7	12.2	12.7	13.3	15.9	14.8	10.6	11.8	12.4	11	11	12.4	21.8	10.6	11.8	13	12	16	17
B_prasinos_TOC1b(Bathy06g04380)	37.5		24.1	22.2	23.3	23.3	24.1	28.5	21.8	12.8	14.1	13.5	13.6	16.3	19.3	11.3	11.8	11.3	12.8	12.4	13.6	23.8	11.5	13.8	13.9	12.6	20.7	20
O_tauri_TOC1(ostta13g01820)	28.4	24.1		61.4	75.7	75.7	60.4	40.2	16.8	13.5	14	13.9	14.4	13	14.7	11.5	12.8	13.5	12.8	11.5	12.6	14.8	12.4	11.8	13	12.4	12.3	14.2
O_spRCC809_TOC1-trunc(Od13g01410)	28.1	22.2	61.4		62.3	62.3	55.2	33.9	13.7	10.8	12	11.3	13.3	10.8	11.8	8.4	10.2	12	10.9	10.6	10.3	12.9	10.9	9.2	10.7	10.1	10.9	12.7
O_lucimarinus_TOC1a(Ol13g01760)	28.7	23.3	75.7	62.3		100	62.6	39.8	15.9	13.2	13.6	13.2	13.6	12.1	15.3	11.2	12.8	13.5	12.2	13.1	13	14.4	12.7	11.6	13.7	12.4	12.4	14.4
O_lucimarinus_TOC1b(Ol21g01290)	28.7	23.3	75.7	62.3	100		62.6	39.8	15.9	13.2	13.6	13.2	13.6	12.1	15.3	11.2	12.8	13.5	12.2	13.1	13	14.4	12.7	11.6	13.7	12.4	12.4	14.4
O_mediterraneus_TOC1a(Ostme08g02770)	30.6	24.1	60.4	55.2	62.6	62.6		38.4	15.9	13	13.6	13.5	13.8	12.9	12.6	11.1	13.3	12.6	12.1	13.6	13.8	15.7	11.7	12.2	12.9	12.4	12.1	14.1
M_pusilla_TOC1a(Mipuc09g04030)	33.3	28.5	40.2	33.9	39.8	39.8	38.4		15.7	11.1	13.5	12.7	13.5	15.4	13.2	10.5	12	13	11.7	12.2	12.1	17.3	10.3	10.1	10.9	11.2	14.1	16
B_prasinos_CMF1(Bathy08g02970)	19.6	21.8	16.8	13.7	15.9	15.9	15.9	15.7		25.7	25.5	26.3	27.5	36.6	16.5	11.6	13.3	12.5	13.3	13.6	16	22.4	13.4	10.5	14.1	14.8	20.1	21.3
O_tauri_COL1(ostta04g03620)	11.7	12.8	13.5	10.8	13.2	13.2	13	11.1	25.7		52.8	68.2	56	31.8	12.7	12.6	13	13.1	12.8	13.6	13.9	13.6	13.9	13.5	14.2	15	13.5	15.9
O_spRCC809_COL1(Od04g01800)	12.2	14.1	14	12	13.6	13.6	13.6	13.5	25.5	52.8		55.4	52.9	32.7	16.3	10.8	13	13.2	12.5	14.3	15.9	14.1	13.9	12.4	14.2	14.9	15.6	16.7
O_lucimarinus_COL1(Ol04g03670)	12.7	13.5	13.9	11.3	13.2	13.2	13.5	12.7	26.3	68.2	55.4		61	30.8	13.9	12.9	13.8	14.2	13.2	13.6	14.1	14.4	15.1	14.2	14.6	15.1	14.8	17.2
O_mediterraneus_COL1(Ostme02g03660)	13.3	13.6	14.4	13.3	13.6	13.6	13.8	13.5	27.5	56	52.9	61		34.8	14.6	13.7	14	15.5	14.2	16.6	15.3	15.3	15.6	14.6	14.5	16	16.5	18.1
M_commoda_COL1(Mipur07g06630)	15.9	16.3	13	10.8	12.1	12.1	12.9	15.4	36.6	31.8	32.7	30.8	34.8		15.2	14.1	13.9	15.2	15.5	17.7	18.8	18.7	18.2	17.1	17.7	18.6	21.8	21.1
B_prasinos_CMF2(Bathy10g03140)	14.8	19.3	14.7	11.8	15.3	15.3	12.6	13.2	16.5	12.7	16.3	13.9	14.6	15.2		27.1	25.4	29.1	28.7	32.7	34.9	20.1	11.7	10	12.8	10.1	14.3	15.2
O_tauri_COL2(ostta09g01510)	10.6	11.3	11.5	8.4	11.2	11.2	11.1	10.5	11.6	12.6	10.8	12.9	13.7	14.1	27.1		52	51.8	43.9	33.5	31.5	12	15.2	16.2	14.9	15.4	14.6	14.4
O_spRCC809_COL2(Od09g05010)	11.8	11.8	12.8	10.2	12.8	12.8	13.3	12	13.3	13	13	13.8	14	13.9	25.4	52		60.4	45.7	33	30.7	12.1	14.4	15.8	14.9	14.4	12.6	14
O_lucimarinus_COL2(Ol09g01380)	12.4	11.3	13.5	12	13.5	13.5	12.6	13	12.5	13.1	13.2	14.2	15.5	15.2	29.1	51.8	60.4		50.2	34.6	30.7	12.5	16.1	16.8	16.1	15.6	14.3	15.1
O_mediterraneus_COL2(Ostme10g01280)	11	12.8	12.8	10.9	12.2	12.2	12.1	11.7	13.3	12.8	12.5	13.2	14.2	15.5	28.7	43.9	45.7	50.2		33.7	32	12.9	15.5	17.3	17.7	14.2	14.8	15.6
M_pusilla_COL2(Mipuc03g02710)	11	12.4	11.5	10.6	13.1	13.1	13.6	12.2	13.6	13.6	14.3	13.6	16.6	17.7	32.7	33.5	33	34.6	33.7		57	13.4	15.3	14.6	16.7	14.1	13.8	14.1
M_commoda_COL2(Mipur14g01300)	12.4	13.6	12.6	10.3	13	13	13.8	12.1	16	13.9	15.9	14.1	15.3	18.8	34.9	31.5	30.7	30.7	32	57		14.6	16.2	15.1	15.7	14.7	15.3	14.5
B_prasinos_CMF3(Bathy02g04900)	21.8	23.8	14.8	12.9	14.4	14.4	15.7	17.3	22.4	13.6	14.1	14.4	15.3	18.7	20.1	12	12.1	12.5	12.9	13.4	14.6		13.7	14.7	16.3	17.4	30.8	28.6
O_tauri_COL3(ostta07g00980)	10.6	11.5	12.4	10.9	12.7	12.7	11.7	10.3	13.4	13.9	13.9	15.1	15.6	18.2	11.7	15.2	14.4	16.1	15.5	15.3	16.2	13.7		56	64.7	48.7	19.8	21
O_spRCC809_COL3(Od07g01230)	11.8	13.8	11.8	9.2	11.6	11.6	12.2	10.1	10.5	13.5	12.4	14.2	14.6	17.1	10	16.2	15.8	16.8	17.3	14.6	15.1	14.7	56		59.9	43	21.4	20.5
O_lucimarinus_COL3(Ol07g00850)	13	13.9	13	10.7	13.7	13.7	12.9	10.9	14.1	14.2	14.2	14.6	14.5	17.7	12.8	14.9	14.9	16.1	17.7	16.7	15.7	16.3	64.7	59.9		50.6	21.8	22.3
O_mediterraneus_COL3(Ostme06g00920)	12	12.6	12.4	10.1	12.4	12.4	12.4	11.2	14.8	15	14.9	15.1	16	18.6	10.1	15.4	14.4	15.6	14.2	14.1	14.7	17.4	48.7	43	50.6		22.8	25.4
M_pusilla_COL3(Mipuc12g00160)	16	20.7	12.3	10.9	12.4	12.4	12.1	14.1	20.1	13.5	15.6	14.8	16.5	21.8	14.3	14.6	12.6	14.3	14.8	13.8	15.3	30.8	19.8	21.4	21.8	22.8		41.8
M_commoda_COL3(Mipur04g00165)	17	20	14.2	12.7	14.4	14.4	14.1	16	21.3	15.9	16.7	17.2	18.1	21.1	15.2	14.4	14	15.1	15.6	14.1	14.5	28.6	21	20.5	22.3	25.4	41.8

## Sheet: S6_Rhythms analysis
		L:D 16:8 (Long day)
			FFT NLLS			BD2eJTK
			0h to 96 h			0h to 96 h
Recipient	Construct	Period	Phase	Amplitude	Rel Amp	Rythmicity
strain					Err (RAE)	(pvalue<0.0001)
O.tauri	TOC1-luc_OT	23.5	17.37	971.0	0.18	true
O.tauri	TOC1-luc_OT	23.53	17.31	1244.0	0.16	true
O.tauri	TOC1-luc_OT	23.5	17.39	1252.0	0.15	true
O.tauri	TOC1-luc_OT	23.53	17.29	1118.0	0.15	true
O.tauri	TOC1-luc_OT	23.51	17.3	1208.0	0.17	true
O.tauri	CCA1-luc_OT	24.28	22.81	1356.0	0.11	true
O.tauri	CCA1-luc_OT	24.1	22.92	1183.0	0.1	true
O.tauri	CCA1-luc_OT	24.04	23.12	1365.0	0.11	true
O.tauri	CCA1-luc_OT	24.13	22.9	1618.0	0.12	true
O.tauri	CCA1-luc_OT	24.21	22.77	1608.0	0.12	true
O.tauri	TOC1-luc_RCC809	23.35	15.87	150.2	0.24	true
O.tauri	TOC1-luc_RCC809	23.44	15.38	167.0	0.25	true
O.tauri	TOC1-luc_RCC809	23.87	14.77	162.1	0.27	true
O.tauri	TOC1-luc_RCC809	23.14	15.99	163.9	0.25	true
O.tauri	TOC1-luc_RCC809	23.23	15.23	137.7	0.23	true
Ostreococcus sp. RCC809	TOC1-luc_OT	23.96	17.12	88.84	0.27	true
Ostreococcus sp. RCC809	TOC1-luc_OT	23.86	17.15	82.57	0.3	true
Ostreococcus sp. RCC809	TOC1-luc_OT	23.79	17.42	109.3	0.23	true
Ostreococcus sp. RCC809	TOC1-luc_OT	23.62	17.62	117.6	0.26	true
Ostreococcus sp. RCC809	TOC1-luc_OT	23.79	17.18	122.9	0.27	true
Ostreococcus sp. RCC809	CCA1-luc_OT	24.02	19.7	60.89	0.25	true
Ostreococcus sp. RCC809	CCA1-luc_OT	24.36	18.69	83.41	0.2	true
Ostreococcus sp. RCC809	CCA1-luc_OT	24.54	18.57	113.4	0.18	true
Ostreococcus sp. RCC809	CCA1-luc_OT	24.62	18.29	122.5	0.19	true
Ostreococcus sp. RCC809	CCA1-luc_OT	24.45	18.67	149.1	0.19	true
O.tauri	CCA1-luc_RCC809	26.16	1.98	214.3	0.32	true
O.tauri	CCA1-luc_RCC809	25.44	3.86	332.0	0.34	true
O.tauri	CCA1-luc_RCC809	24.87	5.87	563.0	0.33	true
O.tauri	CCA1-luc_RCC809	25.13	4.89	433.8	0.35	true
O.tauri	CCA1-luc_RCC809	24.67	6.32	582.0	0.37	true
		L:D 8:16 (Short day)
			FFT NLLS			BD2eJTK
			0 h to 96h			0h to 96 h
Recipient	Data Label	Period	Phase	Amplitude	Rel Amp Err	Rythmicity
strain						(pvalue<0.0001)
O.tauri	TOC1-luc_OT	23.49	12.3	80.89	0.28	true
O.tauri	TOC1-luc_OT	23.53	12.17	128.8	0.24	true
O.tauri	TOC1-luc_OT	23.5	12.03	141.6	0.22	true
O.tauri	TOC1-luc_OT	23.58	11.86	176.2	0.22	true
O.tauri	TOC1-luc_OT	23.66	11.9	185.9	0.22	true
O.tauri	CCA1-luc_OT	24.73	18.41	247.2	0.12	true
O.tauri	CCA1-luc OT	24.58	18.52	298.0	0.11	true
O.tauri	CCA1-luc OT	24.48	18.58	341.9	0.09	true
O.tauri	CCA1-luc OT	24.53	18.45	376.9	0.11	true
O.tauri	CCA1-luc OT	24.49	18.64	378.1	0.1	true
Ostreococcus sp. RCC809	TOC1-luc_RCC809	23.88	11.59	196.2	0.16	true
Ostreococcus sp. RCC809	TOC1-luc_RCC809	23.93	11.3	190.6	0.15	true
Ostreococcus sp. RCC809	TOC1-luc_RCC809	23.82	11.49	184.3	0.18	true
Ostreococcus sp. RCC809	TOC1-luc_RCC809	23.81	11.62	205.8	0.21	true
Ostreococcus sp. RCC809	TOC1-luc_RCC809	23.9	11.57	199.1	0.18	true
Ostreococcus sp. RCC809	CCA1-luc_RCC809	23.4	10.36	863.0	0.14	true
O.tauri	CCA1-luc_RCC809	23.28	10.49	670.0	0.15	true
O.tauri	CCA1-luc_RCC809	23.34	10.66	729.0	0.17	true
O.tauri	CCA1-luc_RCC809	23.41	10.44	816.0	0.18	true
O.tauri	CCA1-luc_RCC809	23.53	10.24	1020.0	0.17	true
		L:L after 4 days in L:D 16:8 (long day)
			FFT NLLS			BD2eJTK	BD2eJTK
			96 h to 167 h			96 h to 167 h	119h-167 h
Recipient strain	Construct	Period	Phase	Amplitude	Rel Amp Err	Rythmicity	Rythmicity
						(pvalue<0.0001)	(pvalue<0.0001)
O. tauri	TOC1-luc_OT	25.46	17.33	1163.0	0.23	true	true
O. tauri	TOC1-luc_OT	25.5	17.19	1641.0	0.22	true	true
O. tauri	TOC1-luc_OT	25.55	17.26	1571.0	0.24	true	true
O. tauri	TOC1-luc_OT	25.5	17.25	1332.0	0.23	true	true
O. tauri	TOC1-luc_OT	25.54	17.31	1608.0	0.22	true	true
O. tauri	CCA1-luc_OT	25.07	22.38	1246.0	0.23	true	true
O. tauri	CCA1-luc_OT	24.72	22.63	1440.0	0.21	true	true
O. tauri	CCA1-luc_OT	24.49	22.54	1658.0	0.2	true	true
O. tauri	CCA1-luc_OT	24.27	22.68	1668.0	0.21	true	true
O. tauri	CCA1-luc_OT	24.49	22.61	1814.0	0.19	true	true
O.tauri	TOC1-luc_RCC809	25.39	11.06	32.6	0.61	false	false
O.tauri	TOC1-luc_RCC809	25.09	11.5	41.67	0.56	true	false
O.tauri	TOC1-luc_RCC809	23.35	12.73	29.85	0.71	false	false
O.tauri	TOC1-luc_RCC809	25.23	10.99	40.99	0.54	true	false
O.tauri	TOC1-luc_RCC809	25.34	10.33	30.2	0.65	false	false
Ostreococcus sp. RCC809	TOC1-luc_RCC809	37.15	13.88	22.26	0.7	false	false
Ostreococcus sp. RCC809	TOC1-luc_RCC809	72.61	10.68	25.64	0.71	false	false
Ostreococcus sp. RCC809	TOC1-luc_RCC809	70.17	11.33	42.39	0.43	false	false
Ostreococcus sp. RCC809	TOC1-luc_RCC809	67.86	11.26	59.48	0.45	false	false
Ostreococcus sp. RCC809	TOC1-luc_RCC809	24.56	18.15	43.58	0.69	false	false
Ostreococcus sp. RCC809	CCA1-luc_OT	22.58	19.97	19.54	0.62	true	false
Ostreococcus sp. RCC809	CCA1-luc_OT	22.11	22.62	27.33	0.47	true	false
Ostreococcus sp. RCC809	CCA1-luc_OT	21.94	22.6	40.37	0.34	true	true
Ostreococcus sp. RCC809	CCA1-luc_OT	24.25	20.7	45.58	0.39	true	false
Ostreococcus sp. RCC809	CCA1-luc_OT	22.64	21.74	52.72	0.35	true	false
O.tauri	CCA1-luc_RCC809	24.54	9.75	63.73	0.38	true	true
O.tauri	CCA1-luc_RCC809	25.89	9.83	81.53	0.38	true	true
O.tauri	CCA1-luc_RCC809	26.49	7.79	111.0	0.41	true	true
O.tauri	CCA1-luc_RCC809	25.1	10.74	116.3	0.39	true	true
O.tauri	CCA1-luc_RCC809	25.22	10.79	131.4	0.4	true	true
		L:L after 4 days in L:D 8:16 (short day)
			FFT NLLS			BD2eJTK	BD2eJTK
			96 h to 167 h			96 h to 167 h	119h-167 h
Recipient	Construct	Period	Phase	Amplitude	Rel Amp Err	Rythmicity	Rythmicity
strain					(RAE)	(pvalue<0.0001)	(pvalue<0.0001)
O.tauri	TOC1-luc_OT	24.47	18.48	297.0	0.29	true	true
O.tauri	TOC1-luc_OT	24.7	17.81	529.0	0.27	true	true
O.tauri	TOC1-luc_OT	27.34	15.92	563.0	0.3	true	true
O.tauri	TOC1-luc_OT	27.92	15.52	762.0	0.28	true	true
O.tauri	TOC1-luc_OT	27.94	15.65	834.0	0.25	true	true
O.tauri	CCA1-luc_OT	24.31	21.17	681.0	0.11	true	true
O.tauri	CCA1-luc_OT	24.22	20.9	844.0	0.11	true	true
O.tauri	CCA1-luc_OT	24.08	20.85	918.0	0.11	true	true
O.tauri	CCA1-luc_OT	24.17	20.85	1010.0	0.11	true	true
O.tauri	CCA1-luc_OT	24.26	20.78	1101.0	0.11	true	true
Ostreococcus sp. RCC809	TOC1-luc_RCC809	21.45	12.04	28.54	0.58	false	false
Ostreococcus sp. RCC809	TOC1-luc_RCC809	21.56	12.81	24.97	0.77	false	false
Ostreococcus sp. RCC809	TOC1-luc_RCC809	21.15	13.08	22.82	0.83	false	false
Ostreococcus sp. RCC809	TOC1-luc_RCC809	19.65	14.07	27.2	0.61	false	false
Ostreococcus sp. RCC809	TOC1-luc_RCC809	19.66	13.29	19.9	0.91	false	false
O.tauri	CCA1-luc_RCC809	25.0	3.61	384.2	0.41	false	false
O.tauri	CCA1-luc_RCC809	24.7	4.16	319.9	0.25	false	false
O.tauri	CCA1-luc_RCC809	25.44	2.67	369.1	0.2	false	false
O.tauri	CCA1-luc_RCC809	25.3	3.26	360.6	0.27	false	false
O.tauri	CCA1-luc_RCC809	25.22	3.18	375.3	0.33	false	false

## Sheet: S7_Tara Stations positions
Tara station ID	Latitude	Longitude
89	-57.7	-67.1
83	-54.4	-65.1
82	-47.2	-58.3
81	-44.6	-52.2
80	-40.7	-52.2
90	-39.6	-77.0
65	-35.2	26.3
66	-34.9	18.0
91	-34.2	-73.1
67	-32.2	17.7
68	-31.0	4.66
64	-29.5	38.0
62	-22.3	40.3
113	-23.1	-135.0
50	-21.5	56.8
57	-17.0	42.7
54	-12.8	45.2
124	-9.15	-141.0
123	-8.91	-140.0
47	-2.05	72.2
46	-0.662	73.2
43	4.66	73.5
42	6.00	73.9
138	6.34	-103.0
140	7.41	-79.3
141	9.85	-80.0
137	14.2	-117.0
41	14.6	70.0
39	18.6	66.5
38	19.0	64.5
36	20.8	63.5
142	25.5	-88.4
148	31.7	-64.2
134	32.8	-122.0
135	32.9	-122.0
147	33.1	-66.5
149	34.1	-49.9
146	34.7	-71.3
133	35.4	-128.0
150	35.8	-37.2
151	36.2	-28.9
6	36.5	-4.00
4	36.6	-6.57
7	37.1	1.95
8	38.0	3.97
9	39.1	5.94
22	39.8	17.4
10	40.7	2.87
152	43.7	-16.8
155	54.5	-16.9
210	61.5	-56.0
209	64.7	-53.0
208	69.1	-51.5
206	71.0	-53.6
168	72.5	44.1
